# Supplementary material for: Age-Triggered and Dark-Induced Leaf Senescence Require the bHLH Transcription Factors PIF3, 4, and 5
Source: Mol Plant. 2014 Oct 8;7(12):1776–87. doi: 10.1093/mp/ssu109 (PMC4261840; doi:10.1093/mp/ssu109)
Supplement: Supplementary Data [file supp_ssu109_Supplementary_Dataset_7.xls]

## Sheet: Sheet1
Supplementary Dataset 7.The expression level of 164 ACC induced genes.Data shown log2(FPKM+1) of each samples before and after 24h dark treatment.
Transcript_id	d0Col-0	d0pif4	d1Col-0	d1pif4
AT1G03430.1	4.12587	3.91269	5.05528	4.79378
AT1G05010.1	6.00664	5.33858	7.95739	8.27588
AT1G06080.1	0	0	0.212452	0
AT1G06160.1	2.22164	1.9348	4.9009	4.17569
AT1G07260.1	0.35659	0.380878	0.857986	0.774098
AT1G08930.1	0.000851293	0.000934739	2.2923	0.000787054
AT1G09530.1	2.08484	2.05276	3.06819	3.15192
AT1G10140.1	2.7573	2.70278	7.64279	8.21585
AT1G15670.1	1.39211	1.2495	7.30343	7.25988
AT1G18100.1	2.06133	1.75898	0.689552	0.793449
AT1G19530.1	0	0	2.04792	4.14247
AT1G19900.1	0	0	0	0
AT1G22440.1	0.0857283	0	0.325564	0.992401
AT1G23730.1	2.63755	2.18959	4.51307	4.08554
AT1G25530.1	0.475827	0.75497	0.41819	0.115628
AT1G25560.1	3.29422	3.24425	8.02315	8.1752
AT1G26270.1	3.53806	3.58855	4.8902	4.93186
AT1G28220.1	0.052623	0	0	0.098153
AT1G28370.1	1.37023	1.27867	2.21281	1.9881
AT1G32690.1	1.35839	1.2325	3.10673	2.40645
AT1G43160.1	0.077692	0.244053	5.43052	4.50173
AT1G48320.1	5.61157	5.49371	5.5275	5.3398
AT1G49570.1	0	0	0	0
AT1G49660.1	7.4912	6.89017	7.64885	7.18656
AT1G50060.1	0.10417	0	0	0
AT1G53170.1	5.23454	5.39309	4.89742	4.29349
AT1G53450.1	1.31605	0.881218	1.91129	1.25375
AT1G60260.1	4.5231	4.31128	2.74435	2.88974
AT1G62630.1	3.37679	3.7817	2.60145	2.31847
AT1G64160.1	0	0	0.958293	0.56432
AT1G73830.1	4.9022	4.25555	4.55112	4.99425
AT1G74290.1	4.12502	4.54126	1.46837	1.73778
AT1G77330.1	0.537021	0.550752	1.23256	1.35919
AT1G77380.1	0.82219	0.719578	3.6988	4.07502
AT1G78090.1	1.30112	1.67272	2.48125	2.17411
AT1G79470.1	2.79379	2.97246	2.33191	1.66308
AT1G80840.1	2.35339	2.0558	2.63968	2.86129
AT2G04050.1	0.498369	0.770807	2.59399	0.710145
AT2G06390.1	0	0	0	0
AT2G16060.1	2.59544	2.19109	2.85105	2.12983
AT2G16740.1	6.11639	5.81967	7.9306	6.92063
AT2G16990.1	1.90682	0.00430925	1.39546	0.0793752
AT2G18360.1	0	0	0	0
AT2G19590.1	0.587798	0.716326	0.408316	0.393024
AT2G25690.1	2.7022	2.86596	2.10067	1.42844
AT2G26070.1	2.53532	2.86177	4.32176	4.48718
AT2G26740.1	6.05476	6.08475	7.65175	8.34942
AT2G29370.1	0.0645552	0	0.0876007	0.0974908
AT2G29440.1	1.73633	0.952043	2.89657	3.1506
AT2G30070.1	2.86807	3.07531	3.39103	2.86989
AT2G31180.1	0.163258	0	0.510541	0.463966
AT2G33460.1	0.672188	0.408787	0.871483	0.353798
AT2G34140.1	0.820978	0.386448	1.79553	1.51847
AT2G36080.1	1.02453	1.91146	5.03034	5.06309
AT2G39040.1	0	0	0	0
AT2G39350.1	0.622273	0.593636	1.21882	1.09653
AT2G39980.1	5.28509	5.24334	3.02906	4.33241
AT2G40940.1	3.84787	4.30146	6.89099	6.60853
AT2G41230.1	0.179609	0	1.66234	1.67731
AT2G42530.1	7.81489	8.82294	2.46889	1.37837
AT2G43140.1	0.0246977	0.126533	4.26e-06	1.1551
AT2G44040.1	3.64485	3.60826	2.03523	2.07123
AT2G44080.1	4.61584	4.31065	7.41859	7.20517
AT2G47270.1	2.70924	2.15343	7.39379	7.48676
AT2G47550.1	0.0648075	0.0584807	1.90084	1.42477
AT3G01970.1	3.78854	3.08134	8.64118	8.33908
AT3G02490.1	2.43176	2.45205	2.09784	1.94242
AT3G04010.1	0.822803	0.718164	2.75852	2.41137
AT3G10120.1	1.19534	1.6143	3.30535	3.73936
AT3G11210.1	2.70775	2.90766	4.82209	4.57934
AT3G11780.1	6.0256	5.70421	8.54204	8.29942
AT3G14230.1	0.275216	1.21403	1.94952	2.26208
AT3G14510.1	0	0	0.0500855	0
AT3G21510.1	2.81048	2.91209	3.7536	3.05912
AT3G23030.1	7.19725	6.88833	8.65774	8.20947
AT3G23150.1	1.26411	1.39374	4.96762	4.65389
AT3G23550.1	0.841572	0.350187	4.65667	4.32159
AT3G25545.1	4.4742	4.02902	4.2351	4.24832
AT3G25730.1	0.988618	0.64237	2.29885	1.87569
AT3G27580.1	0.448514	0.685092	1.67013	0.462817
AT3G43270.1	2.7836	3.10602	4.1059	3.83088
AT3G44070.1	0	0	0	0
AT3G44260.1	4.14013	3.68235	5.4482	4.86771
AT3G47510.1	4.52052	4.47708	6.32024	5.50839
AT3G51410.1	0	0	0	0
AT3G56170.1	2.90553	2.85666	5.15885	4.86149
AT3G59220.1	0.378021	0.686302	2.03048	1.60372
AT3G59900.1	2.24983	2.0972	4.36105	3.87374
AT3G60520.1	5.22306	5.22364	3.17953	2.83111
AT3G60530.1	3.7412	3.36999	5.5193	6.21146
AT3G60550.1	0	0.171219	0.139074	0
AT4G11650.1	0.216543	0.0589394	4.38373	6.3222
AT4G12770.1	2.63857	2.7012	3.97307	3.51129
AT4G15550.1	7.05168	6.69313	6.27248	6.20948
AT4G16442.1	4.9957	5.1719	4.07501	4.09129
AT4G20830.1	1.86076	0.680647	1.8745	1.91391
AT4G21410.1	1.35399	1.62466	3.81754	4.3866
AT4G22840.1	2.96035	3.07808	3.69061	3.28174
AT4G23700.1	0.0225978	0.0591408	2.71237	2.84372
AT4G23750.1	1.05437	1.32691	1.0038	2.55e-05
AT4G24480.1	1.24197	1.75441	1.73743	1.6407
AT4G26080.1	6.30746	5.91339	6.80623	6.26125
AT4G26220.1	0.473111	0.601662	1.14347	0.649425
AT4G26270.1	2.92203	3.12712	2.93162	2.66933
AT4G27730.1	1.52167	1.44801	3.63589	3.10742
AT4G30420.1	0	0.0532382	0.0820469	0
AT4G33560.1	5.78541	5.21837	4.31617	3.64676
AT4G35150.1	0	0	0	0
AT4G35720.1	0.101327	0	0.216608	0.0844785
AT4G37630.1	1.74942	1.72854	0.917986	0.736536
AT4G38410.1	0.109738	0	0	0
AT4G38580.1	2.18542	1.92425	4.80986	4.46637
AT5G01180.1	1.36973	1.40023	1.24217	1.35469
AT5G01210.1	0.0354147	0	0.0939613	0
AT5G02550.1	1.1789	0.708826	0.438677	0.842944
AT5G02760.1	2.36363	2.60645	4.50332	4.54675
AT5G03670.1	0.672777	1.13869	1.80759	1.44143
AT5G03730.1	3.62997	3.50102	5.62423	5.4296
AT5G04340.1	3.61638	3.16406	5.40317	4.82492
AT5G04520.1	2.6633	2.85881	3.49879	3.60294
AT5G05190.1	1.86887	2.28009	3.02472	2.82637
AT5G05440.1	1.34414	1.21107	5.77138	5.9619
AT5G05880.1	0.323361	0.280239	0.407701	0.95442
AT5G07000.1	2.59823	2.30421	4.41311	4.2439
AT5G09970.1	0.0290825	0	0	0.0436557
AT5G12050.1	2.2621	2.22818	6.25901	6.18132
AT5G13330.1	0.385305	0.81311	5.1697	5.41441
AT5G18670.1	7.8925	7.31137	5.78119	6.61039
AT5G19890.1	0	0	0.800945	0.221298
AT5G20820.1	0.26137	0.482384	0	0
AT5G22630.1	2.75492	2.84885	3.13054	3.13275
AT5G23580.1	2.79412	2.94187	3.57276	3.17586
AT5G25350.1	5.81784	5.94465	8.40054	8.30279
AT5G25360.1	2.29943	4.36414	4.87737	4.68762
AT5G26731.1	1.48107	1.29121	2.27096	1.31653
AT5G28300.1	2.78503	3.08887	5.51645	5.24993
AT5G39610.1	4.50114	4.43225	8.29823	8.23657
AT5G40130.1	5.30845	5.12226	4.05499	3.30924
AT5G40590.1	0	0	2.09396	1.59438
AT5G43170.1	2.62516	2.38819	4.14483	3.8667
AT5G44910.1	1.63585	1.69189	2.86142	2.93638
AT5G47220.1	4.46888	4.32464	5.99304	5.53387
AT5G49410.1	2.28714	1.97219	2.72189	2.33471
AT5G50335.1	1.96073	2.21226	4.39673	5.12758
AT5G53980.1	0	0	1.7915	1.05365
AT5G54370.1	0	0	0.0706292	0
AT5G55620.1	9.10449	8.75044	4.59107	3.63708
AT5G56520.1	1.7566	1.32333	5.40329	4.82193
AT5G57240.1	0.237626	0.241481	0.833299	1.53211
AT5G57760.1	1.26818	1.38233	2.44575	1.34575
AT5G57920.1	0.393018	0.173837	0.270085	0.156991
AT5G59540.1	5.34606	5.10411	6.36431	5.98802
AT5G60990.1	4.02984	3.67701	3.43443	3.06067
AT5G61160.1	2.78482	0.634549	7.24987	6.32902
AT5G61450.1	2.62905	2.81669	4.43733	4.06649
AT5G61560.1	0.550711	1.77712	2.75309	1.79055
AT5G62280.1	2.61606	2.90237	5.5896	5.68449
AT5G63650.1	0.396788	0.334722	1.83252	2.0554
AT5G64100.1	0.194927	0.0918392	4.40436	4.32182
AT5G65450.1	1.70499	1.8056	2.73182	2.43355
AT5G65640.1	3.69886	2.88052	3.17851	2.72317
AT5G67060.1	0.556894	0.428519	0.815509	0.542965
AT1G75390.2	1.41077	0.0117796	4.76049	3.1564
