# Supplementary material for: Age-Triggered and Dark-Induced Leaf Senescence Require the bHLH Transcription Factors PIF3, 4, and 5
Source: Mol Plant. 2014 Oct 8;7(12):1776–87. doi: 10.1093/mp/ssu109 (PMC4261840; doi:10.1093/mp/ssu109)
Supplement: Supplementary Data [file supp_ssu109_Supplementary_Dataset_3.xls]

## Sheet: Sheet1
Supplementary Dataset 3.The expression level of chlorophyll biosynthesis and degradation genes.Data shown log2(FPKM+1) of each samples before and after 24h dark treatment.
Chlorophyll biosynthesis genes								Chlorophyll degradation genes
Transcript_id	Gene	d0col	d0pif4	d1col	d1pif4		Transcript_id	Gene	d0col	d0pif4	d1col	d1pif4
AT1G03630.1	PORC	6.67521	6.65866	2.88972	3.02874		AT4G22920.1	NYE1	4.87361	4.75647	6.53582	5.83683
AT5G18660.1	PCB2	6.42439	6.26017	0.898527	0.901925		AT4G11910.1	NYE2	0.813688	0.471042	5.85564	4.78527
AT5G40850.1	UPM1	5.20598	4.58548	4.05921	3.25745		AT3G44880.1	PAO	5.98116	6.05047	8.30361	8.05423
AT5G08280.1	HEMC	6.61856	6.5018	5.78211	5.60551		AT5G13800.1	PPH	1.71893	4.29723	6.55152	6.15801
AT2G26550.1	HO2	0.701084	0.753743	9.61e-10	1.29e-07		AT4G13250.1	NYC	5.38335	5.44587	8.66881	8.59562
AT4G27440.1	PORB	3.97722	4.52737	6.0432	6.58882		AT5G04900.1	NOL	4.58166	4.60836	5.54073	5.24414
AT3G59400.1	GUN4	9.28641	9.19149	5.88557	6.22327		AT4G37000.1	RCCR	6.88942	6.78221	4.92034	4.80413
AT2G40490.1	HEME2	5.91986	6.02565	5.30672	5.30418		AT1G04620.1	HCAR	4.72248	5.08481	4.52127	4.64966
AT3G48730.1	GSA2	6.24996	5.85703	3.80884	3.71733		AT1G19670.1	CLH1	5.86283	5.54929	3.36185	2.56157
AT3G14930.1	HEME1	1.45365	4.06011	1.69185	2.66422		AT5G43860.1	CLH2	4.13383	3.93051	2.25796	2.95602
AT5G45930.1	CHLI2	5.31755	5.23102	3.18702	3.42777
AT5G63570.1	GSA1	6.28557	5.91219	4.89155	4.45813
AT3G56940.1	CRD1	10.8592	11.0994	8.33288	9.19391
AT3G51820.1	CHLG	7.57123	7.84847	3.83929	3.95607
AT2G26670.1	HY1	6.63623	6.64923	8.4557	8.23231
AT3G14110.1	FLU	5.60318	5.49638	5.53079	5.94336
AT1G03475.1	LIN2	6.79328	6.69237	5.90014	5.73232
AT1G69740.1	HEMB1	3.27532	4.91559	4.31825	3.68265
AT5G13630.1	GUN5	9.48089	9.92328	6.14299	6.58942
AT5G26030.1	FC1	3.80097	3.16803	2.75933	1.91404
AT3G09150.1	HY2	1.14091	0.393338	1.52619	1.0614
AT1G08520.1	CHLD	5.8768	6.15592	5.74659	5.91111
AT5G14220.1	PPO1	3.32427	3.72477	4.22871	4.35643
AT4G18490.1	CHLI1	0.0626406	0.359726	0.222818	0.666596
AT4G03205.1	HEMF	1.41403	1.70533	1.7007	2.14266
AT4G25080.1	CHLM	0.00143018	2.04604	4.49296	0.00273862
AT4G01690.1	PPO2	5.78097	6.17705	5.37968	5.05784
AT1G44446.1	CAO	6.8444	7.27501	5.91473	6.19921
AT1G58290.1	HEMA1	8.57423	8.63015	5.8469	6.20955
AT2G26540.1	HEMD	4.65622	4.69293	4.04529	4.07205
AT5G63290.1	HEMN	2.02407	1.86107	1.30929	1.1762
AT2G30390.1	FC2	6.57963	6.60314	3.72778	3.79498
AT5G54190.1	PORA	0.0366566	0.118398	0.761477	0.705588
