# Supplementary material for: Age-Triggered and Dark-Induced Leaf Senescence Require the bHLH Transcription Factors PIF3, 4, and 5
Source: Mol Plant. 2014 Oct 8;7(12):1776–87. doi: 10.1093/mp/ssu109 (PMC4261840; doi:10.1093/mp/ssu109)
Supplement: Supplementary Data [file supp_ssu109_Supplementary_Dataset_4.xls]

## Sheet: Sheet1
Supplementary Dataset 4. Enriched GO terms in genes up-regulated in pif4(compared to Col-0) after 24h dark treatment
Enriched GO terms in genes up-regulated in pif4 after dark treatment were identified using AgriGO (Du, Z., et al. 2010).The significant term (adjusted P ≤ 0.05) are shown. The number of genes in the genome and in the DEGs are indicated, as well as the p value and FDR.
Input gene:218			Background genes:37767
GO term	Ontology	Description	Number in input list	Number in BG/Ref	p-value	FDR
GO:0015979	P	photosynthesis	13	162	2.8e-11	1.3e-08
GO:0010876	P	lipid localization	5	24	5.9e-07	0.00014
GO:0009063	P	cellular amino acid catabolic process	5	47	1.2e-05	0.0017
GO:0009310	P	amine catabolic process	5	49	1.4e-05	0.0017
GO:0019318	P	hexose metabolic process	6	126	0.00011	0.0076
GO:0009110	P	vitamin biosynthetic process	5	78	0.00011	0.0076
GO:0009743	P	response to carbohydrate stimulus	8	240	9.2e-05	0.0076
GO:0009642	P	response to light intensity	5	90	0.00021	0.011
GO:0050896	P	response to stimulus	41	4057	0.00021	0.011
GO:0016054	P	organic acid catabolic process	5	98	0.00031	0.013
GO:0046395	P	carboxylic acid catabolic process	5	98	0.00031	0.013
GO:0009628	P	response to abiotic stimulus	20	1471	0.00034	0.014
GO:0005996	P	monosaccharide metabolic process	6	168	0.00049	0.018
GO:0006766	P	vitamin metabolic process	5	122	0.00081	0.024
GO:0044262	P	cellular carbohydrate metabolic process	9	417	0.00078	0.024
GO:0009416	P	response to light stimulus	11	596	0.00074	0.024
GO:0009314	P	response to radiation	11	613	0.00093	0.026
GO:0006066	P	alcohol metabolic process	7	270	0.0011	0.028
GO:0005975	P	carbohydrate metabolic process	13	866	0.0016	0.041
GO:0010033	P	response to organic substance	17	1342	0.002	0.046
GO:0042221	P	response to chemical stimulus	23	2085	0.002	0.046
GO:0016491	F	oxidoreductase activity	22	1463	4.1e-05	0.0079
GO:0016903	F	oxidoreductase activity, acting on the aldehyde or oxo group of donors	5	84	0.00016	0.015
GO:0003824	F	catalytic activity	78	9638	0.00032	0.021
GO:0044435	C	plastid part	24	867	3.3e-10	6.8e-08
GO:0034357	C	photosynthetic membrane	12	273	9.8e-08	9.9e-06
GO:0009579	C	thylakoid	13	376	4e-07	1.5e-05
GO:0044436	C	thylakoid part	12	307	3.3e-07	1.5e-05
GO:0044434	C	chloroplast part	18	746	4.3e-07	1.5e-05
GO:0042651	C	thylakoid membrane	11	244	2.6e-07	1.5e-05
GO:0044464	C	cell part	122	15217	8.9e-07	2.3e-05
GO:0005623	C	cell	122	15217	8.9e-07	2.3e-05
GO:0055035	C	plastid thylakoid membrane	10	231	1.3e-06	2.7e-05
GO:0009535	C	chloroplast thylakoid membrane	10	231	1.3e-06	2.7e-05
GO:0030076	C	light-harvesting complex	5	31	1.8e-06	3.3e-05
GO:0005622	C	intracellular	85	9671	5.7e-06	9.6e-05
GO:0009534	C	chloroplast thylakoid	10	290	9.2e-06	0.00014
GO:0031976	C	plastid thylakoid	10	293	1e-05	0.00014
GO:0031984	C	organelle subcompartment	10	295	1.1e-05	0.00014
GO:0009536	C	plastid	36	2965	1.5e-05	0.00019
GO:0044424	C	intracellular part	81	9302	1.6e-05	0.00019
GO:0009532	C	plastid stroma	10	322	2.2e-05	0.00024
GO:0005737	C	cytoplasm	64	6822	2.1e-05	0.00024
GO:0044444	C	cytoplasmic part	59	6289	5.1e-05	0.00052
GO:0043231	C	intracellular membrane-bounded organelle	67	7615	9.6e-05	0.00092
GO:0043227	C	membrane-bounded organelle	67	7622	9.9e-05	0.00092
GO:0009507	C	chloroplast	31	2740	0.00022	0.0019
GO:0044422	C	organelle part	29	2562	0.00035	0.0029
GO:0044446	C	intracellular organelle part	29	2561	0.00035	0.0029
GO:0043229	C	intracellular organelle	68	8149	0.00041	0.0032
GO:0043226	C	organelle	68	8155	0.00042	0.0032
GO:0005618	C	cell wall	9	403	0.00061	0.0044
GO:0009570	C	chloroplast stroma	7	249	0.00068	0.0046
GO:0030312	C	external encapsulating structure	9	407	0.00066	0.0046
GO:0031090	C	organelle membrane	12	842	0.0037	0.024
