# Supplementary material for: Age-Triggered and Dark-Induced Leaf Senescence Require the bHLH Transcription Factors PIF3, 4, and 5
Source: Mol Plant. 2014 Oct 8;7(12):1776–87. doi: 10.1093/mp/ssu109 (PMC4261840; doi:10.1093/mp/ssu109)
Supplement: Supplementary Data [file supp_ssu109_Supplementary_Dataset_1.xls]

## Sheet: Sheet1
Supplementary Dataset 1.The expression level of 791 previously reported senescence up regulated genes during dark-induced and age-triggered senescence.Data shown log2(FPKM+1) of each samples before and after 24h dark treatment.
Transcript_id	d0Col-0	d0pif4	d1Col-0	d1pif4
AT1G01480.1	4.255e-05	0.158734	0.701965	1.03553
AT1G01560.1	0.106766	0.373636	0.250198	3.42e-06
AT1G01720.1	5.58124	5.29896	6.32917	6.01657
AT1G01730.1	4.23703	4.10801	6.28596	6.06022
AT1G02310.1	0.121803	0.042021	0.125169	0.0712258
AT1G02360.1	1.58984	1.90947	3.79117	3.35268
AT1G02390.1	2.78174	2.51668	1.03585	0.540075
AT1G02470.1	0.236773	1.49367	7.67174	6.64571
AT1G02660.1	0.9486	1.06283	5.63367	6.2324
AT1G02816.1	5.55113	5.49719	6.50984	6.30657
AT1G02860.1	2.91664	2.77349	5.12566	5.37633
AT1G02920.1	6.21829	5.62061	7.68962	7.26767
AT1G02930.1	5.42562	4.54548	5.66184	5.40043
AT1G03080.1	3.75274	3.87971	4.51475	4.59342
AT1G03220.1	1.86101	1.9238	4.67279	4.76864
AT1G03850.1	6.41e-06	5.85e-06	0.270277	0.520335
AT1G04960.1	4.20201	4.13346	5.28555	4.88995
AT1G04970.1	3.08002	3.73796	5.98497	5.89137
AT1G05340.1	2.57801	1.91902	6.21527	5.37557
AT1G05560.1	2.93066	2.66283	3.14488	2.62028
AT1G05680.1	0.934224	0.536349	0.761683	0.587415
AT1G05710.1	0.694466	1.01358	0	0
AT1G06520.1	0.589609	0.692824	2.18368	2.3384
AT1G06570.1	6.81029	6.70674	6.97644	8.36254
AT1G07040.1	3.30404	3.31338	7.14997	7.69026
AT1G07400.1	1.25766	1.50924	5.33049	2.71841
AT1G07600.1	12.8697	13.2206	13.0605	11.2434
AT1G07670.1	2.92065	3.49787	4.4432	4.14257
AT1G07810.1	2.61764	3.00708	5.06799	4.87607
AT1G08320.1	0.0280193	2.35e-06	0.73193	0.685129
AT1G08920.1	1.53363	1.39642	3.11298	2.60924
AT1G08940.1	2.25994	1.81756	4.79728	4.52269
AT1G09240.1	6.10152	6.17216	7.15146	5.53184
AT1G09480.1	1.49592	0.863274	3.46985	2.62405
AT1G09500.1	1.50623	1.03567	1.89e-05	0.591971
AT1G09560.1	6.69144	6.65145	7.25926	7.30944
AT1G09740.1	3.73182	3.60186	5.41193	4.8032
AT1G09940.1	2.86181	2.65102	3.879	3.97131
AT1G10070.1	0.000183833	0.000167225	1.36775	2.55817
AT1G10140.1	2.7573	2.70278	7.64279	8.21585
AT1G10410.1	3.86434	3.61596	4.88973	4.55871
AT1G11190.1	0.894842	0.770231	0.81009	1.45346
AT1G11925.1	0	0	1.61369	0.765766
AT1G12200.1	3.46193	3.85967	5.01802	4.30826
AT1G13340.1	1.38172	1.40228	2.91355	2.9154
AT1G13520.1	0.120543	0	2.73475	0.64525
AT1G13990.1	4.60022	4.51838	7.98354	7.5519
AT1G14330.1	2.17719	1.93999	3.85115	3.78883
AT1G14870.1	1.70644	0.835955	5.13026	5.62286
AT1G15380.1	6.455e-05	0.342317	4.56423	5.93398
AT1G15430.1	2.70537	2.54384	3.57451	3.19547
AT1G15670.1	1.39211	1.2495	7.30343	7.25988
AT1G17020.1	0.164752	0.0416464	2.38426	3.40294
AT1G17030.1	0.220113	0.19188	0.198875	0.411559
AT1G17170.1	3.97145	3.70796	4.46099	3.66598
AT1G17745.1	4.10944	3.47302	5.60163	4.77764
AT1G17860.1	4.08048	3.49935	6.339	6.85067
AT1G18860.1	0	0	1.62854	1.67502
AT1G19020.1	5.36321	4.81035	7.12078	6.26576
AT1G19180.1	3.9024	3.81687	5.07868	5.15535
AT1G19850.1	1.06952	1.31331	1.78379	1.6857
AT1G20180.1	0	2.31e-06	0.196664	4.1e-06
AT1G20620.1	6.20728	5.55077	12.1795	12.0894
AT1G21000.1	5.66312	5.59318	7.97349	7.75043
AT1G21310.1	4.65835	4.44642	6.75061	6.50779
AT1G21400.1	4.13058	4.45124	6.82005	8.11003
AT1G21410.1	4.44767	4.51359	5.69741	5.46347
AT1G21550.1	4.04685	3.57309	2.84606	2.80125
AT1G21920.1	4.39285	4.66143	8.47805	8.2471
AT1G22360.1	1.99969	1.81685	6.01784	5.74088
AT1G22400.1	2.58976	2.38642	5.17146	5.1057
AT1G22930.1	3.48599	5.66423	7.0161	7.45686
AT1G23040.1	3.779	3.52613	6.2596	5.476
AT1G23120.1	0.772576	1.02068	3.04782	2.80747
AT1G23440.1	5.43056	5.21173	7.1946	6.91967
AT1G23550.1	3.33234	3.42155	1.78094	1.27072
AT1G23710.1	2.75282	2.66972	3.43076	3.66998
AT1G23870.1	1.31527	1.47361	4.76191	5.30979
AT1G25400.1	0.0032357	0.602997	0.0107046	0.00797653
AT1G26380.1	0.537463	0.657356	3.47342	2.28566
AT1G26390.1	1.14927	0.154643	4.37349	2.02902
AT1G26400.1	0	0.0358743	0.256745	0
AT1G26420.1	0.584129	0.789886	2.51899	2.3861
AT1G26930.1	1.49814	1.40295	4.32288	4.23541
AT1G27020.1	6.02631	4.81399	8.90122	8.33239
AT1G27300.1	3.50555	2.89631	7.49067	7.37623
AT1G27760.1	2.64692	1.73492	1.94395	1.4657
AT1G27980.1	3.43793	3.2828	6.0114	6.03201
AT1G28130.1	0.260431	0.573878	3.7389	3.52106
AT1G28190.1	1.78248	1.59033	4.08721	3.10519
AT1G28480.1	2.40947	3.23835	1.99129	1.83515
AT1G28600.1	5.64244	5.9894	5.03515	4.57296
AT1G29050.1	3.43889	3.20085	4.37817	3.15072
AT1G29640.1	3.0362	3.0068	2.85612	1.67103
AT1G29800.1	2.36955	2.19571	3.77145	3.60725
AT1G30040.1	1.3144	0.794037	1.93068	1.55788
AT1G30700.1	0.369997	0.395471	5.28012	5.3676
AT1G31120.1	1.45244	1.41891	3.19558	2.94494
AT1G31480.1	1.4868	1.91658	3.96651	4.05881
AT1G31820.1	2.63813	2.67314	5.1881	4.92748
AT1G32350.1	0.514453	0.280127	1.30401	1.51218
AT1G32450.1	5.54054	5.50206	4.11403	3.48499
AT1G32460.1	5.65558	5.20558	8.10028	8.56746
AT1G32740.1	2.1235	1.8173	4.24381	3.69257
AT1G32920.1	4.7881	3.97718	7.42194	7.08932
AT1G33720.1	2.98788	3.0246	1.97593	2.40533
AT1G34060.1	1.23438	1.8293	4.28846	3.60381
AT1G35190.1	3.66562	3.6202	4.50482	4.16384
AT1G35910.1	0.334272	0.371464	1.50561	1.538
AT1G44770.1	4.4177	3.35941	6.33685	6.2353
AT1G44800.1	4.55383	4.5955	5.04943	4.43338
AT1G45145.1	5.15596	4.94017	7.03235	6.52533
AT1G45150.1	2.21363	2.50834	4.06031	4.21508
AT1G47128.1	8.62907	8.86604	10.6947	10.2655
AT1G47890.1	0.23171	0.245908	0.519301	0.19819
AT1G48000.1	1.08785	0.85113	3.84049	3.31904
AT1G48260.1	2.33081	1.73684	6.17179	5.49119
AT1G48490.1	2.31413	2.4701	4.08755	4.09112
AT1G49470.1	5.18419	5.26779	6.28435	5.69062
AT1G51760.1	3.84073	4.11837	5.81854	5.47935
AT1G51790.1	0.622753	0.665592	1.74931	1.91401
AT1G51800.1	1.37017	1.33362	3.00432	3.26766
AT1G51890.1	0.405159	0.233687	1.99186	2.36555
AT1G52200.1	2.17434	1.24737	6.59753	6.06231
AT1G52890.1	1.68363	1.40735	5.10271	4.74239
AT1G53560.1	5.45667	5.5179	7.35183	7.19266
AT1G53580.1	4.44331	4.88635	8.27159	8.56166
AT1G54100.1	1.64818	2.9456	4.19091	4.72486
AT1G54460.1	3.38973	3.31208	4.26315	4.0377
AT1G54570.1	3.94038	3.99937	4.13043	2.93281
AT1G54890.1	0.0599541	0	1.32582	1.02538
AT1G55020.1	2.29753	2.80811	3.69103	3.24337
AT1G55850.1	4.79263	4.01587	6.10863	5.79609
AT1G55920.1	6.69012	6.67058	7.23093	6.79482
AT1G56010.1	0.253582	0.794673	1.85068	1.32771
AT1G57630.1	3.07011	2.40744	2.56686	2.78232
AT1G57990.1	1.20992	1.22669	5.64651	5.83697
AT1G58180.1	2.31919	1.20671	6.10575	6.52266
AT1G58200.1	3.087	2.80245	4.15101	4.12777
AT1G58340.1	0.511407	0.475542	0.851862	0.56706
AT1G58360.1	5.50132	6.35688	8.40785	7.73653
AT1G59660.1	1.14622	1.59397	3.12508	2.20408
AT1G59820.1	2.52152	3.06135	3.4812	3.40432
AT1G60730.1	3.98462	3.37483	6.19494	5.69435
AT1G60960.1	3.96962	3.34739	4.05176	3.18457
AT1G61140.1	2.42128	2.70207	3.06757	2.88659
AT1G61560.1	0.325112	0.421583	1.7806	1.31279
AT1G61800.1	2.32116	2.19293	2.77992	2.50134
AT1G61820.1	0.0300301	2.635e-06	2.79511	3.01982
AT1G62200.1	2.95728	3.0611	5.50485	5.0077
AT1G62300.1	2.1763	2.22636	3.64062	3.66315
AT1G62370.1	1.74041	1.83743	3.30221	2.88858
AT1G62570.1	3.11877	3.57011	4.3927	3.54536
AT1G62660.1	3.33214	3.68291	4.5347	4.73656
AT1G63180.1	1.34788	1.58445	5.27029	5.16805
AT1G63720.1	0.799667	0.762286	2.46477	2.61804
AT1G63840.1	4.73405	4.59548	5.09454	5.27184
AT1G64610.1	1.43549	1.94881	2.91262	2.98391
AT1G64950.1	6.31582	6.15363	6.34914	6.03671
AT1G65520.1	3.56968	3.18528	4.63649	4.28627
AT1G65690.1	1.53387	1.48271	3.55833	3.35989
AT1G65840.1	3.28796	3.59094	4.77265	3.81567
AT1G65970.1	3.46217	3.29644	4.92922	6.30841
AT1G66090.1	1.91485	1.85585	1.65477	1.51922
AT1G66160.1	2.00976	1.51534	3.35713	3.43036
AT1G66400.1	0.937092	0.976369	1.96179	1.44244
AT1G66580.1	7.57893	7.56051	7.63584	7.42217
AT1G67070.1	3.36622	2.92445	2.02166	2.62425
AT1G67360.1	7.73631	7.0466	5.33226	3.78428
AT1G67810.1	2.49846	1.82431	5.84826	4.75288
AT1G67980.1	0.32208	0.116573	3.17552	1.66385
AT1G68140.1	3.84417	3.99243	5.36806	5.14245
AT1G68440.1	7.78869	7.14347	6.60707	6.50384
AT1G68620.1	2.89211	2.67702	6.18455	5.41173
AT1G68820.1	2.60071	2.71196	4.74209	4.42777
AT1G69270.1	2.62708	2.56866	3.99502	3.55058
AT1G69490.1	5.1401	4.99966	8.07973	7.84241
AT1G69570.1	2.03258	1.98603	4.12378	4.01083
AT1G69890.1	0.60903	0.347133	4.66308	4.9704
AT1G69930.1	0.214424	0.587443	2.04203	2.41553
AT1G70300.1	0.605592	0.698432	1.74435	2.01157
AT1G70680.1	0.0329686	0.204693	0.256745	0
AT1G70690.1	1.83019	1.97987	5.66594	5.09932
AT1G70810.1	5.69788	5.43273	6.67275	5.63659
AT1G71910.1	2.28349	2.14831	3.31162	2.94887
AT1G71960.1	3.51452	3.37448	4.87478	3.61337
AT1G72120.1	1.7196	1.70476	3.30771	2.85955
AT1G72680.1	2.71693	2.47313	5.89015	5.6869
AT1G72700.1	1.64789	2.20791	3.48854	3.20814
AT1G72800.1	3.42885	3.27854	5.01205	4.01893
AT1G73010.1	1.50603	1.33816	0.584502	0.0867605
AT1G73040.1	2.07807	1.60371	5.35795	4.31827
AT1G73260.1	0.478935	0.131114	6.56368	8.00496
AT1G73680.1	2.96224	3.27348	3.80428	3.28668
AT1G73810.1	0.906672	0.593541	1.80655	1.398
AT1G74010.1	0.291399	0.236895	3.04171	3.60583
AT1G74020.1	3.80443	3.62684	4.95054	4.84129
AT1G74360.1	2.42332	2.5627	1.76471	1.74796
AT1G74590.1	2.03262	1.60308	2.80665	2.56817
AT1G76070.1	2.3795	2.32127	4.26885	3.93268
AT1G76390.1	1.86346	2.00305	3.97033	3.45643
AT1G76600.1	1.65304	1.74067	3.88903	3.84406
AT1G76930.1	0.564574	0.000133683	2.31994	3.57251
AT1G77000.1	1.88618	1.51701	4.93829	4.83157
AT1G77370.1	6.429	6.20383	7.72859	7.71519
AT1G77770.1	2.00702	2.42232	4.27831	4.15591
AT1G77920.1	3.6949	3.56704	4.45625	3.4734
AT1G78280.1	2.36398	2.51877	3.84838	3.74564
AT1G78780.1	4.305e-12	0.127654	0.467984	1.22653
AT1G79270.1	6.7707	6.32347	5.43945	4.99785
AT1G79680.1	0.223324	0.0818131	1.23474	0.714073
AT1G79900.1	0.330512	0.190172	2.01815	1.52173
AT1G80120.1	4.18692	4.19647	5.05254	4.51356
AT1G80160.1	0.150344	0.275516	6.2735	6.72428
AT1G80300.1	6.54081	6.29341	6.98772	6.60639
AT2G01540.1	3.25829	2.89629	5.31587	4.89259
AT2G01890.1	2.10696	2.36105	0.000102669	0.481115
AT2G02390.1	5.31834	5.36735	7.25268	7.00559
AT2G02710.1	2.63705	2.22858	6.59916	7.03822
AT2G02870.1	1.33802	1.52798	3.66111	3.5528
AT2G03270.1	1.92979	2.06677	3.12464	3.54148
AT2G03760.1	2.31723	2.41612	3.68036	3.00979
AT2G03850.1	0	0	1.69924	0.818702
AT2G05260.1	2.11867	2.25892	2.62497	2.49695
AT2G05540.1	4.08177	3.43392	11.2787	9.7053
AT2G15220.1	1.83617	1.41725	1.54439	1.01705
AT2G15310.1	3.5986	3.4266	5.36973	4.47508
AT2G16700.1	3.50184	3.63583	5.6427	4.61656
AT2G16790.1	1.62601	1.49314	4.72288	4.37667
AT2G17720.1	4.70245	4.49942	5.07549	4.91343
AT2G18050.1	0.000218484	0.583889	4.03628	3.29246
AT2G18690.1	3.64143	3.05067	4.99838	5.38217
AT2G18700.1	1.44282	1.97469	5.28176	6.94611
AT2G18950.1	3.48586	3.55768	6.14277	5.26
AT2G19190.1	1.11136	1.15945	3.20679	3.08088
AT2G19570.1	1.12323	0.732359	1.54289	1.12506
AT2G19800.1	0.66353	0.506889	6.18457	7.99901
AT2G19880.1	1.37918	2.89425	4.02968	3.35172
AT2G20010.1	1.74302	1.8781	2.32216	1.80116
AT2G20920.1	6.94621	6.79898	8.95278	8.40041
AT2G21180.1	2.96323	2.91119	5.30701	5.16001
AT2G21190.1	5.07791	4.97738	5.56544	5.27303
AT2G21560.1	5.15519	4.58986	5.50483	5.161
AT2G22470.1	1.99647	1.86985	5.29158	4.33088
AT2G23150.1	2.21027	2.5027	4.64277	4.04111
AT2G23450.1	2.45033	1.97048	3.55393	4.51497
AT2G23790.1	3.77355	3.55171	6.53922	6.24824
AT2G24180.1	5.29772	5.42062	6.06404	5.97656
AT2G25450.1	7.43972	7.58684	9.70722	9.53802
AT2G25460.1	0.215035	0.230696	2.04589	1.65164
AT2G25625.1	4.70748	5.17492	6.75521	5.27551
AT2G26170.1	4.39198	4.54756	4.52907	4.02516
AT2G26310.1	0.142903	0.266872	1.80528	1.02034
AT2G26560.1	2.24324	1.64693	6.32093	6.00917
AT2G26670.1	6.63623	6.64923	8.4557	8.23231
AT2G26830.1	3.50873	3.60844	5.26551	4.47594
AT2G27150.1	2.49336	2.93642	4.31274	4.15615
AT2G27500.1	1.43957	2.85522	5.93582	5.93274
AT2G27580.1	2.07331	3.11094	2.98185	2.35587
AT2G28110.1	0.892974	0.898427	5.70452	5.94063
AT2G28120.1	0.416191	0.427332	4.2687	4.96609
AT2G28200.1	4.74833	4.5056	6.43346	6.39367
AT2G28400.1	2.21556	2.34492	7.92786	7.28012
AT2G28710.1	0.670918	0.60412	2.80882	2.94645
AT2G29420.1	5.74393	4.75854	7.9725	7.26583
AT2G29460.1	3.17876	2.25726	4.21042	4.3066
AT2G29470.1	0.373389	0.14842	3.54863	4.43247
AT2G30140.1	5.82803	5.42538	6.77347	6.53357
AT2G30250.1	2.84982	3.24674	6.0787	6.11726
AT2G30360.1	0.549216	0.425194	1.65457	1.71812
AT2G30550.1	0.737029	0.000234538	0.000218073	0.92478
AT2G30750.1	0.600638	0.530722	5.22937	3.14728
AT2G31260.1	2.64596	2.84538	4.0345	3.73484
AT2G31390.1	4.01532	3.55997	6.22417	5.40721
AT2G31570.1	7.76418	7.71531	7.42506	7.31055
AT2G32150.1	3.32436	3.4574	7.20475	8.22104
AT2G32190.1	2.14758	1.71972	3.87593	2.82534
AT2G32240.1	5.67371	5.72861	5.34011	5.27702
AT2G32660.1	0.0213348	0.0234888	3.73094	3.12687
AT2G33150.1	5.83272	6.07414	8.63657	8.48202
AT2G33380.1	7.24785	7.54144	6.44105	5.3502
AT2G33480.1	5.5961	5.22967	7.21788	6.6211
AT2G34810.1	3.47761	3.27577	3.20972	2.84417
AT2G35060.1	4.09829	4.5686	6.25413	5.86676
AT2G35070.1	0.633054	0.50236	3.40699	1.97648
AT2G35940.1	1.95982	4.58073	3.45639	2.99003
AT2G35980.1	1.35103	0.331662	3.26371	3.13058
AT2G36950.1	3.93515	3.59707	5.1131	5.40703
AT2G37130.1	0.774564	1.39037	6.53746	6.61025
AT2G37750.1	0.359864	0.646357	3.43321	2.91364
AT2G37760.1	0.561396	8.467e-05	0	8.35e-05
AT2G38240.1	0.663067	0.321629	6.84825	6.67193
AT2G38340.1	0.552129	0.581029	2.55759	0.965666
AT2G38410.1	2.82546	2.81103	4.385	4.05862
AT2G38860.1	0.598995	0.927638	0.325711	0.300674
AT2G38870.1	4.49364	3.8851	7.01081	7.31028
AT2G39200.1	1.46382	1.29676	3.23888	3.18839
AT2G39210.1	4.07237	4.14389	3.63758	4.058
AT2G39360.1	2.67255	2.87558	4.31788	3.77594
AT2G39420.1	3.49068	3.43542	4.70867	4.10649
AT2G39440.1	2.573	2.459	2.34499	2.20211
AT2G39710.1	4.5507	4.45082	4.13147	3.84358
AT2G39970.1	5.69518	5.43781	6.63451	6.44207
AT2G41110.1	7.90825	7.44609	5.92092	5.76152
AT2G41380.1	3.40948	2.75569	5.12324	4.25795
AT2G41850.1	0	0	1.04664	0
AT2G42010.1	2.60078	2.82424	3.62863	3.26758
AT2G42280.1	2.27794	2.07304	6.31556	6.21604
AT2G42360.1	1.70639	1.6532	3.19653	3.46378
AT2G42790.1	3.54175	3.47314	6.76011	6.66906
AT2G42890.1	0.620716	0.858237	5.42324	6.09207
AT2G43060.1	4.80168	5.22764	8.59413	8.28012
AT2G43080.1	3.99491	3.85559	5.59926	5.40825
AT2G43510.1	4.68446	4.24959	8.45087	9.21613
AT2G43520.1	1.73549	1.24355	3.10962	3.32013
AT2G43570.1	4.29501	3.66437	2.91183	2.53851
AT2G43820.1	1.34983	2.24412	4.58471	5.35792
AT2G44500.1	1.2919	1.91652	5.38299	5.51317
AT2G45170.1	3.23235	2.88263	8.30288	9.04597
AT2G45210.1	0.697175	0.522901	3.53258	3.58164
AT2G45220.1	0.969817	0.533438	5.81938	6.63989
AT2G45570.1	0.286516	0.0659515	1.8739	1.87142
AT2G46500.1	2.23169	3.22926	4.61572	4.54513
AT2G46680.1	5.41485	5.52848	5.67147	4.91976
AT2G47000.1	1.51963	1.33346	3.02491	2.58409
AT2G47190.1	0.415634	0.371118	5.4123	4.71392
AT2G47550.1	0.0648075	0.0584807	1.90084	1.42477
AT3G01080.1	1.11602	2.21918	1.87449	1.77238
AT3G01290.1	5.24488	4.90868	7.35165	7.62125
AT3G01420.1	0.0651272	0.0246254	1.63177	0.403048
AT3G01970.1	3.78854	3.08134	8.64118	8.33908
AT3G02040.1	2.80816	2.02866	4.96322	5.77628
AT3G02140.1	2.54762	1.64035	5.68979	5.54479
AT3G02150.1	1.56873	2.80897	4.69681	4.27987
AT3G02290.1	2.34964	3.09438	3.78173	3.45195
AT3G02875.1	2.02603	1.72994	3.14357	3.09901
AT3G03310.1	2.66965	2.9378	4.35878	4.22378
AT3G03470.1	5.33177	4.94366	10.0068	9.56246
AT3G03610.1	3.12573	2.9796	4.18124	4.30738
AT3G03870.1	3.16909	3.02162	8.06221	8.05638
AT3G04060.1	0.8803	0.732715	3.73526	3.37914
AT3G04070.1	0.69821	0.000429323	5.40676	4.86645
AT3G04350.1	2.41658	2.30195	5.45897	5.50384
AT3G04520.1	3.74857	3.80344	4.55604	3.90593
AT3G04720.1	7.86207	6.54405	9.16737	9.86728
AT3G05165.1	3.5662	2.71436	0.956189	0.678396
AT3G05400.1	1.33228	1.26409	0.91985	1.08107
AT3G05630.1	0.710427	0.785261	1.12007	0.834077
AT3G05970.1	4.96181	5.21134	6.4836	6.14149
AT3G06420.1	2.93426	2.6768	5.87115	5.73722
AT3G06780.1	4.02751	4.12965	5.75651	5.96737
AT3G06810.1	3.34088	3.54292	4.99328	4.90719
AT3G06860.1	3.96614	4.18579	6.27363	5.98188
AT3G07700.1	3.66491	6.07682	5.27223	5.00486
AT3G08720.1	2.77578	1.14938	3.04481	2.95453
AT3G08860.1	2.36138	1.98389	4.70993	4.13126
AT3G09270.1	1.58854	0.515754	4.04231	3.86848
AT3G10320.1	0.34737	0.199932	4.01373	3.09857
AT3G10450.1	2.0465	1.86716	4.18285	4.23477
AT3G10500.1	2.62902	2.71108	3.92664	3.39042
AT3G10640.1	3.77423	3.45706	5.14285	4.96313
AT3G10980.1	3.53325	3.4759	3.48411	3.04906
AT3G11330.1	3.77692	3.89006	4.48244	4.29606
AT3G11780.1	6.0256	5.70421	8.54204	8.29942
AT3G12500.1	1.85724	0.467852	5.14083	5.15559
AT3G12580.1	3.16303	3.40577	3.31551	2.00222
AT3G12740.1	6.08819	5.79101	6.9721	6.51992
AT3G12830.1	3.43462	3.22802	4.45058	4.03813
AT3G13380.1	1.08203	1.13778	1.68166	1.33389
AT3G13430.1	1.70944	1.88526	3.68968	3.29714
AT3G13672.1	4.00908	3.29825	4.65403	4.35609
AT3G13790.1	3.1284	3.38418	4.20529	4.48288
AT3G13950.1	1.41957	1.23244	1.57615	1.7248
AT3G14050.1	2.60918	2.77201	6.32591	6.56712
AT3G14270.1	2.77643	3.40244	4.26188	3.79245
AT3G14280.1	3.36395	3.1468	7.4321	7.0214
AT3G14770.1	6.1808	5.85	2.11984	2.98174
AT3G14990.1	3.48542	4.88355	7.69028	6.99894
AT3G15500.1	0.588673	0.364708	5.03519	5.57988
AT3G16150.1	0.800703	0.257127	1.37748	0.786639
AT3G17000.1	5.61558	5.63093	7.21044	7.08485
AT3G17770.1	4.4127	4.91907	5.36192	5.33228
AT3G17790.1	5.01361	4.5362	7.56386	6.47318
AT3G17810.1	5.60726	5.52199	7.93521	7.7686
AT3G17820.1	2.96528	2.74502	6.29842	5.61575
AT3G18950.1	5.48811	5.43644	2.60867	2.81557
AT3G19260.1	2.21249	2.42104	3.60542	2.93917
AT3G19580.1	2.73601	2.75851	4.71024	4.80037
AT3G19900.1	6.04455	5.9556	7.27866	6.88992
AT3G19910.1	3.70303	3.90286	6.52362	6.61716
AT3G19970.1	2.80822	2.38621	1.6724	1.29773
AT3G20250.1	3.14525	3.35193	5.79787	5.44002
AT3G20500.1	4.5016	4.54196	5.16431	4.88129
AT3G21080.1	1.84664	1.27857	3.49824	3.99642
AT3G21500.1	0	0.036907	0.00109342	1.5645
AT3G21520.1	0.431059	0.413182	0.327863	0
AT3G21610.1	3.85061	3.96434	5.36602	5.00531
AT3G21690.1	6.23273	5.89596	5.8311	5.44404
AT3G21790.1	3.94325	3.92318	5.04919	5.30124
AT3G22160.1	4.746	4.84563	5.00321	4.95857
AT3G22260.1	0.549974	0.112081	2.28248	3.0117
AT3G22370.1	5.92276	5.75002	4.92148	3.44158
AT3G22460.1	0.79452	0.469896	6.29644	5.93514
AT3G22560.1	1.71533	1.72745	0.42226	0.591011
AT3G22600.1	1.96193	2.06434	4.43303	3.11583
AT3G22740.1	3.14685	3.54908	4.22986	3.17581
AT3G22750.1	2.30364	2.13181	4.30953	4.73207
AT3G22910.1	0.421858	0.540973	1.79614	1.12469
AT3G23790.1	2.11566	1.84214	5.88417	4.87737
AT3G23920.1	6.56961	6.67617	7.32017	6.83467
AT3G24500.1	5.9998	5.7991	6.15278	5.53224
AT3G24530.1	4.06499	3.85514	3.38342	3.40451
AT3G25870.1	2.55958	2.51241	4.15363	3.45526
AT3G26100.1	1.5429	3.32737	4.93136	4.04322
AT3G26170.1	2.66371	2.05838	6.91314	6.5869
AT3G26180.1	2.68156	2.93385	6.57997	6.83475
AT3G26210.1	3.39548	3.48265	6.67548	6.43928
AT3G26220.1	2.31129	2.2068	6.6138	6.51326
AT3G26440.1	0.775673	1.21473	1.81932	1.99125
AT3G26580.1	5.70981	5.76468	8.93467	8.96298
AT3G26840.1	2.27761	2.62159	6.79383	5.69711
AT3G28210.1	1.05491	0.513624	2.01407	1.24719
AT3G29250.1	1.555e-05	0	2.43e-05	0.511366
AT3G29575.1	2.21749	2.69112	2.83347	3.65405
AT3G30775.1	3.4205	2.80556	9.81776	11.1233
AT3G43230.1	3.80257	3.92743	5.5957	5.45865
AT3G44300.1	5.61128	5.11226	7.60896	7.80405
AT3G44320.1	2.99288	2.9198	4.45182	3.63443
AT3G44880.1	5.98116	6.05047	8.30361	8.05423
AT3G45300.1	2.81158	2.89587	6.78081	8.24368
AT3G45730.1	4.64916	4.46913	6.55521	7.82241
AT3G46080.1	1.07108	0.312499	2.22493	2.4361
AT3G46690.1	0.168577	0.230133	2.3666	2.97241
AT3G48580.1	9.36055e-05	0.162694	2.83002	3.43983
AT3G48780.1	3.12835	3.13808	6.69777	6.57367
AT3G49120.1	5.4478	5.486	7.68923	8.46203
AT3G49210.1	2.93522	2.83446	4.51846	3.99345
AT3G49780.1	5.95023	5.78782	6.72625	6.64622
AT3G50260.1	0.775731	0.596668	3.40913	4.04358
AT3G50480.1	6.43149	6.22021	8.79796	8.7994
AT3G50770.1	5.58811	4.46166	7.92769	7.68352
AT3G50910.1	5.17018	5.1414	4.0139	3.10002
AT3G51000.1	6.35028	6.38259	8.03476	9.15606
AT3G51090.1	1.24831	1.40781	2.81886	2.72615
AT3G51130.1	4.29439	4.57217	6.22298	5.98157
AT3G51250.1	5.24657	5.37433	5.16492	4.99137
AT3G51430.1	3.27783	1.65637	6.72954	6.00857
AT3G51440.1	1.28454	1.22764	4.55016	4.31155
AT3G51660.1	3.64352	3.41094	7.92977	6.6809
AT3G51730.1	8.14809	8.20268	10.1982	10.8711
AT3G51840.1	5.11152	4.97865	7.96535	8.55914
AT3G51860.1	7.34241	7.30096	7.67544	6.04315
AT3G52450.1	0.967654	0.392822	2.42363	2.07322
AT3G52780.1	0	0.0394838	0.0300949	0.190607
AT3G53120.1	4.43921	4.28006	5.89397	5.90491
AT3G53620.1	3.70841	3.90962	4.43098	4.43356
AT3G54150.1	0.437397	0.398289	1.8833	1.88864
AT3G54620.1	4.08475	3.92306	6.18859	5.96122
AT3G54640.1	5.56795	5.55052	6.57169	5.94481
AT3G54680.1	4.48762	4.26023	5.18551	4.95149
AT3G54950.1	2.66376	2.97192	2.69722	3.04111
AT3G55270.1	2.97074	3.25573	4.58841	4.45039
AT3G55430.1	3.47495	3.83514	6.67202	6.42372
AT3G55470.1	3.26205	3.15312	4.84375	4.52591
AT3G55890.1	0.541585	0.315933	5.1538	3.80559
AT3G55910.1	0.32217	0.402641	2.88757	0.8804
AT3G55970.1	0.421884	0.302028	3.39168	5.56447
AT3G56170.1	2.90553	2.85666	5.15885	4.86149
AT3G56200.1	5.42829	5.40249	6.78398	6.2645
AT3G56310.1	4.37619	4.79123	6.27766	6.05096
AT3G57410.1	3.67622	3.88709	7.3978	7.20333
AT3G57520.1	3.94468	3.85418	8.65523	9.97163
AT3G57550.1	4.49594	4.36925	6.0589	5.72742
AT3G58750.1	2.85115	3.1524	5.4061	6.0368
AT3G59210.1	2.98992	3.07583	4.86312	4.19055
AT3G59700.1	1.53772	1.7288	3.95565	3.61584
AT3G60130.1	1.94335	2.28567	6.73059	7.06755
AT3G60140.1	0.0328687	0.029167	2.3459	3.74348
AT3G60180.1	2.32333	2.19819	4.87681	4.07157
AT3G60690.1	5.45248	5.09012	6.75588	6.96784
AT3G61160.1	0.161817	0.482384	3.42395	2.69528
AT3G61190.1	1.61014	1.25303	2.2429	2.60566
AT3G61890.1	6.91519	6.54165	6.31767	7.39714
AT3G61930.1	0.175258	0	1.38054	2.31197
AT3G62420.1	3.99048	3.66493	6.6279	6.38895
AT3G62590.1	1.59852	1.77768	4.60528	4.52032
AT3G62770.1	3.5443	3.77596	5.7062	5.81483
AT3G63310.1	5.83085	5.73333	7.67365	7.70909
AT3G63380.1	0.872673	0.431687	3.21254	2.57655
AT4G01120.1	2.74462	2.65659	4.53175	5.01265
AT4G01360.1	2.34229	1.99128	4.36123	3.18174
AT4G01430.1	2.06801	2.45256	4.15638	2.97393
AT4G01610.1	5.05913	4.79839	8.19593	7.88295
AT4G01870.1	3.30803	2.53316	6.94578	7.10591
AT4G02280.1	0.996346	1.07394	2.95272	1.87953
AT4G03320.1	0.918796	0.178955	4.20724	2.92211
AT4G04460.1	0.555106	0.807035	0.477163	0.308808
AT4G04490.1	2.09617	2.11513	3.62748	2.51305
AT4G04620.1	0.000168474	0.690989	5.08594	3.34544
AT4G08180.1	2.8084	2.7525	3.14772	3.50224
AT4G08230.1	7.05863	7.00272	7.03671	6.18003
AT4G08290.1	6.10825	5.99158	7.04017	6.59124
AT4G08300.1	6.65754	6.49702	6.38577	5.63795
AT4G08770.1	0.929081	0.349819	4.40391	4.24011
AT4G10960.1	2.48952	2.50698	2.94609	2.4445
AT4G11330.1	4.35755	4.13065	5.18003	4.93899
AT4G11650.1	0.216543	0.0589394	4.38373	6.3222
AT4G12080.1	0.667001	0.525864	3.57214	3.45441
AT4G12290.1	3.9173	3.66599	6.75059	5.68271
AT4G13030.1	0.686207	0.544376	2.97846	3.6174
AT4G13110.1	2.93774	2.70339	4.77142	4.38023
AT4G13180.1	6.37403	5.77976	6.85307	6.35387
AT4G13250.1	5.38335	5.44587	8.66881	8.59562
AT4G13530.1	6.67133	6.45634	8.21276	8.25151
AT4G14020.1	7.00208	6.81235	10.1138	9.23643
AT4G14630.1	0.280803	0.143218	2.1663	2.03532
AT4G14950.1	3.52248	3.41934	4.25326	3.97432
AT4G15093.1	2.21156	2.34571	3.48397	3.31536
AT4G15530.1	2.56178	4.88349	3.95275	2.636
AT4G15550.1	7.05168	6.69313	6.27248	6.20948
AT4G15610.1	1.40588	0.950864	7.33603	8.09301
AT4G15760.1	2.91016	2.29128	7.50963	7.09546
AT4G16260.1	2.46512	1.07003	6.73798	7.2628
AT4G16670.1	2.24654	1.94156	4.90724	4.59922
AT4G16690.1	6.50296	6.36137	7.24711	7.51233
AT4G16760.1	4.90585	5.34147	6.68423	6.59337
AT4G16790.1	4.32926	4.3236	5.80764	4.50505
AT4G17030.1	2.75157	2.75705	4.11389	3.48405
AT4G17500.1	2.86352	2.8905	5.48917	6.07471
AT4G18140.1	0.187726	0.63424	1.44555	1.99824
AT4G18350.1	0	0	0.0943036	0.0534153
AT4G18430.1	0.228122	0.263125	1.30557	1.66116
AT4G18580.1	0.264171	0.270915	4.18107	4.16982
AT4G18800.1	3.20198	2.90814	3.77092	3.3214
AT4G18910.1	3.49782	3.74057	3.46204	3.56583
AT4G18950.1	3.42421	3.56109	4.27681	4.04221
AT4G18980.1	0.109824	0.341271	2.1456	2.97899
AT4G19460.1	0.930428	0.935892	1.30829	0.818941
AT4G19700.1	4.32886	4.38617	5.67435	5.54555
AT4G19810.1	1.69353	1.40816	2.52468	2.70439
AT4G19860.1	3.92887	4.15035	7.59245	7.45416
AT4G20110.1	2.43847	2.85027	5.31074	5.1216
AT4G20260.1	3.77641	0.126603	5.77994	6.93242
AT4G20860.1	3.59456	3.26681	4.35187	4.9087
AT4G21120.1	0.229811	0.269452	1.2406	1.81448
AT4G21160.1	3.92066	4.01124	5.56976	5.42391
AT4G21580.1	4.04644	4.4076	5.67108	5.70995
AT4G21980.1	5.06897	4.93194	8.02459	7.55581
AT4G22820.1	5.65983	5.37257	6.23829	5.87081
AT4G22920.1	4.87361	4.75647	6.53582	5.83683
AT4G23680.1	0.815458	1.10602	4.65941	1.10427
AT4G23700.1	0.0225978	0.0591408	2.71237	2.84372
AT4G24040.1	0.69184	0.752867	3.26901	3.17725
AT4G24120.1	4.36104	4.43742	6.45093	5.63542
AT4G24230.1	1.98193	1.87331	5.21747	6.26645
AT4G24380.1	3.81852	4.11043	3.78032	3.18231
AT4G24400.1	3.96269	4.07379	4.80298	4.29094
AT4G24590.1	4.0253	3.79595	5.74208	5.95941
AT4G25000.1	0.972324	1.1041	2.47303	2.2222
AT4G25030.1	6.00921	5.90907	7.36902	7.08149
AT4G25170.1	4.84804	4.43002	6.07424	5.89739
AT4G25390.1	2.19603	2.14074	4.0119	3.68597
AT4G25690.1	0.150219	0.200278	0.889027	1.19824
AT4G25900.1	4.52455	4.36045	5.62315	5.19992
AT4G26470.1	0.597983	0.638472	1.56102	1.58693
AT4G27260.1	1.02111	0.977699	6.37996	6.85226
AT4G27740.1	4.57836	5.01207	8.12825	7.81971
AT4G28040.1	0.000143939	0.00010085	2.69e-14	3.81616
AT4G28085.1	0.165801	0.214076	4.62995	4.07349
AT4G29380.1	2.07741	2.39316	4.75031	5.02987
AT4G29950.1	4.11074	4.70735	5.82028	6.18972
AT4G30190.1	5.76859	6.01451	5.73797	5.41353
AT4G30270.1	5.73685	5.48471	10.9663	11.403
AT4G30490.1	3.98491	4.15223	5.14065	4.63275
AT4G30790.1	2.21403	2.61863	4.04339	4.30055
AT4G31240.1	3.625e-05	0.317996	4.28417	2.53211
AT4G32250.1	2.30168	0.634109	3.74862	2.33842
AT4G32480.1	1.07998	1.31354	7.64565	8.45937
AT4G32870.1	6.14941	6.03156	3.19166	4.31691
AT4G32940.1	6.06776	5.97096	9.38767	8.91113
AT4G33150.1	0.256992	0.433426	4.37072	6.45369
AT4G33565.1	4.4734	4.37015	6.40216	6.2346
AT4G33920.1	4.18943	3.92528	4.94549	4.78099
AT4G34131.1	1.86298	1.1674	4.2306	3.67298
AT4G34135.1	4.8404	4.41997	7.14569	6.13585
AT4G34180.1	5.11718	4.92343	7.55725	7.43439
AT4G34230.1	5.00856	4.69555	7.60115	6.99508
AT4G34990.1	4.22964	3.90142	3.42259	3.37842
AT4G35630.1	3.55772	3.66144	5.22429	4.39702
AT4G35770.1	3.81156	4.11671	11.7654	13.5747
AT4G36760.1	4.08897	4.1715	6.59657	6.5339
AT4G36900.1	2.83626	2.8375	6.36476	6.7053
AT4G37010.1	0.138858	0.000181111	1.44386	0.000874566
AT4G37150.1	2.67635	1.88474	1.07675	1.72789
AT4G37310.1	6.27163	6.19216	4.42089	4.51147
AT4G37320.1	4.18834	4.34109	2.09183	1.98388
AT4G37370.1	2.26935	2.23598	2.72272	2.56001
AT4G37430.1	2.561	2.10158	0.974584	0.657521
AT4G37520.1	1.52665	1.65083	5.43882	5.93587
AT4G37530.1	2.46363	2.5836	6.48442	6.46606
AT4G37610.1	2.4086	2.2612	6.09374	7.0197
AT4G37980.1	6.43955	5.75913	7.74999	6.72068
AT4G37990.1	0.660006	0.263299	2.34195	2.93912
AT4G38060.1	3.02694	3.47382	4.67867	5.44058
AT4G38540.1	2.61588	1.47918	6.29761	6.01713
AT4G39140.1	1.85703	0.948391	3.17557	3.57377
AT4G39270.1	2.27036	0.835301	3.2762	3.06951
AT4G39670.1	1.38191	0.926358	2.69941	2.2448
AT4G39950.1	4.45271	4.6882	4.18478	2.69145
AT5G01220.1	5.04626	4.80868	4.00361	4.04982
AT5G01380.1	0.184198	0.178175	1.11282	1.36777
AT5G01550.1	0.189321	0.203571	0.888758	0.630445
AT5G01800.1	6.0037	5.8382	7.97338	7.63171
AT5G01820.1	6.62288	6.56844	5.32024	4.98973
AT5G02420.1	0.900522	0.662881	3.62049	2.4141
AT5G02580.1	2.15613	2.07562	6.75666	5.43475
AT5G03380.1	3.78047	4.87923	5.59398	5.65187
AT5G03560.1	4.26499	4.03416	5.28507	5.40332
AT5G03610.1	2.42673	2.35382	3.8951	3.63397
AT5G04040.1	1.9306	2.06535	5.22247	5.60352
AT5G04200.1	0.784108	0.856503	4.90429	4.9584
AT5G04540.1	2.78227	2.99243	3.58034	3.39522
AT5G05110.1	4.77593	4.75296	7.28863	6.91187
AT5G05410.1	0.72765	1.27387	1.99152	1.22297
AT5G05600.1	2.81664	3.16411	6.91024	7.46351
AT5G05730.1	4.23625	4.16494	5.1479	4.85848
AT5G06230.1	3.47297	3.01111	3.00069	2.3085
AT5G07100.1	1.43883	1.18954	7.54881	7.61927
AT5G07440.1	1.00963	1.69034	5.61941	4.78063
AT5G07730.1	1.80156	1.88454	2.80208	2.60828
AT5G09440.1	4.68036	4.32532	7.90473	8.1068
AT5G10300.1	2.43196	2.12512	4.07473	4.11502
AT5G10650.1	3.35123	3.0063	5.35207	4.67486
AT5G10740.1	2.92197	2.86241	4.8042	4.44073
AT5G11260.1	5.93563	5.17683	4.3868	4.40492
AT5G11520.1	5.13692	5.12515	6.3758	6.89899
AT5G11650.1	6.73449	6.55665	4.78989	4.3072
AT5G11950.1	1.33102	2.42797	3.45674	2.07513
AT5G12010.1	5.36411	5.24649	4.99413	4.85077
AT5G13080.1	0.382211	0.549722	3.41959	3.32069
AT5G13170.1	3.32331	3.21461	0.134611	0.0767068
AT5G13220.1	0.571145	0.105567	1.86098	2.38399
AT5G13320.1	1.31667	1.3915	1.02278	0.937397
AT5G13550.1	4.55939	4.79805	4.36314	3.99087
AT5G13750.1	2.43939	3.31451	3.613	3.33747
AT5G13800.1	1.71893	4.29723	6.55152	6.15801
AT5G13820.1	1.7784	1.71121	3.87551	3.69407
AT5G14000.1	0.635612	0.490023	4.58935	3.51343
AT5G14180.1	0.271168	0.196628	2.80975	4.06304
AT5G14420.1	0.0146144	0.688476	0.0764789	0.00123576
AT5G14730.1	0.69791	0.501807	3.04656	3.24036
AT5G15640.1	3.24884	3.33528	3.51513	3.0673
AT5G16360.1	0.779603	0.831537	4.06135	4.06539
AT5G16370.1	2.04224	1.93112	6.34459	7.42243
AT5G16910.1	1.62806	1.68999	4.61822	4.39942
AT5G16970.1	6.68526	6.16888	6.65019	6.82465
AT5G17280.1	6.20553	5.7674	6.97084	6.62081
AT5G17330.1	1.66135	1.4473	2.15229	1.95484
AT5G17380.1	5.575	5.42464	6.29639	6.06643
AT5G17650.1	4.79548	4.74029	5.8757	4.51189
AT5G17760.1	3.34627	3.53038	5.06171	4.30902
AT5G18270.1	0.707329	0.354083	1.97446	1.88013
AT5G18490.1	3.26672	3.16338	5.41052	5.12442
AT5G18630.1	3.27182	3.28425	7.13408	7.74375
AT5G18640.1	2.27552	2.57215	6.50677	6.16926
AT5G18670.1	7.8925	7.31137	5.78119	6.61039
AT5G18780.1	0.516089	0.908391	3.98321	3.43235
AT5G18980.1	1.68541	2.0716	3.48581	3.50083
AT5G20000.1	3.83094	3.71908	5.06586	4.62061
AT5G20230.1	3.56783	3.55746	5.76735	7.7218
AT5G20250.1	0	5.95e-11	5.91213	7.07562
AT5G20830.1	0.0914149	0.0402372	6.47565	5.06946
AT5G20960.1	0.592875	0.00128026	0.000969669	1.05207
AT5G21990.1	3.9074	4.06958	5.20159	5.07086
AT5G22300.1	5.41407	4.87872	2.95142	3.21691
AT5G22850.1	2.97392	3.10329	4.1851	3.92919
AT5G23090.1	2.85706	3.37	4.87304	4.40544
AT5G23340.1	2.87472	2.89688	4.20061	4.2749
AT5G23660.1	4.58336	3.72959	5.39773	5.14749
AT5G24160.1	1.61862	1.37837	3.13297	2.8045
AT5G24530.1	5.39718	5.70798	4.26524	4.66445
AT5G24870.1	4.21312	4.32745	3.85351	3.4283
AT5G25110.1	0.0598175	0.0668137	1.59295	1.14175
AT5G25560.1	4.29823	3.33201	3.49139	2.56681
AT5G25770.1	0.524774	1.02793	1.87412	1.4295
AT5G25820.1	0.492214	0.552951	2.79148	1.99957
AT5G25930.1	0.901764	1.13483	2.67955	2.36073
AT5G26340.1	2.0125	1.87426	5.12174	4.97643
AT5G26940.1	3.53266	3.13908	5.24219	4.42749
AT5G27350.1	5.73368	5.92538	7.0964	6.96338
AT5G27420.1	1.30527	1.63595	4.19745	4.16173
AT5G27520.1	2.23427	2.50813	5.22212	5.17834
AT5G33290.1	2.37341	2.28012	5.53281	4.69661
AT5G34930.1	2.249	2.58088	3.28636	3.45253
AT5G35370.1	1.51571	1.31655	4.33127	4.15594
AT5G37600.1	5.759	5.52019	8.411	7.42152
AT5G37960.1	0	0	0	0
AT5G38710.1	1.36458	1.26837	4.10554	4.44446
AT5G38900.1	2.39351	1.47356	3.56352	3.40699
AT5G39050.1	3.92056	3.92821	5.75924	5.20353
AT5G39520.1	0.957504	1.10564	8.94266	8.36702
AT5G39610.1	4.50114	4.43225	8.29823	8.23657
AT5G40240.1	0.989577	1.51732	5.51662	4.76873
AT5G40690.1	3.49764	3.00332	6.33974	5.77273
AT5G40720.1	2.01188	2.21385	5.4652	4.95477
AT5G41080.1	0.858298	0.713844	5.08553	7.49438
AT5G41800.1	2.43371	2.2739	5.11028	4.87159
AT5G42010.1	0.763034	0.855075	1.07676	0.932408
AT5G42380.1	1.83809	0.82562	1.40342	0.777822
AT5G43130.1	3.88658	3.66742	4.58121	4.78197
AT5G43580.1	0.510352	0.642935	7.39982	8.20123
AT5G44360.1	0	0	0	0
AT5G44610.1	0	0	0	0
AT5G44790.1	3.36254	3.59714	5.32612	5.22207
AT5G45380.1	3.47048	3.39621	3.94137	3.10967
AT5G45410.1	2.86916	5.91031	6.01271	4.70522
AT5G45890.1	0	0.304951	0.140713	0
AT5G45900.1	2.09313	2.28306	3.39511	3.25831
AT5G46050.1	0.732987	0.528899	1.86573	2.79557
AT5G46180.1	3.68609	3.83447	7.78181	7.52301
AT5G46760.1	4.89296	5.21886	6.42522	6.47191
AT5G46780.1	1.32072	2.08448	3.01427	3.35167
AT5G47200.1	6.24081	6.30539	6.91446	6.80873
AT5G47590.1	2.02887	1.27415	6.01911	5.79117
AT5G47740.1	0.0415507	0	0.681808	0.362493
AT5G47860.1	4.88749	4.90237	8.15024	7.68989
AT5G48180.1	7.18124	7.16371	6.89328	7.57244
AT5G48400.1	1.0145e-05	5.66705e-05	5.81e-05	1.6e-05
AT5G48410.1	0.0771049	0	1.33599	0.745307
AT5G49360.1	2.32838	2.19366	8.89122	9.79955
AT5G49450.1	0.928689	0.709296	5.75073	6.49513
AT5G49480.1	9.59607	9.0658	6.9618	5.60431
AT5G49665.1	1.88921	2.15152	2.72244	2.35453
AT5G49690.1	0	0	1.96826	2.23983
AT5G49710.1	2.68712	2.30192	4.18943	4.67715
AT5G50200.1	4.98517	4.41045	4.37495	4.5219
AT5G50260.1	0.108594	0	0.0568708	0
AT5G50380.1	3.65886	3.84737	5.25407	5.13581
AT5G51070.1	6.2044	6.24069	9.21902	9.08984
AT5G51640.1	2.72701	2.92885	4.94466	4.59208
AT5G52070.1	2.8442	2.44493	3.84944	3.24694
AT5G52450.1	4.32758	3.83638	5.64817	5.22065
AT5G52640.1	3.20933	3.25125	1.9771	1.40052
AT5G53970.1	7.19706	7.29841	5.71472	6.83289
AT5G54080.1	3.52119	3.80968	7.75018	8.32815
AT5G54240.1	2.11484	1.9912	4.25998	3.24333
AT5G54500.1	6.23398	5.70791	7.5884	7.75618
AT5G54510.1	0.891667	1.03532	3.46446	3.20207
AT5G54870.1	4.33116	4.59602	5.37751	5.07493
AT5G55970.1	1.48343	0.323841	1.55e-05	0.526875
AT5G56870.1	1.14628	1.31423	6.02902	8.27245
AT5G56980.1	4.164	4.45337	3.17524	3.18698
AT5G57220.1	0.650785	0.297488	2.23774	2.16303
AT5G57480.1	0.951168	0.641212	3.52634	2.91419
AT5G57655.1	3.51709	3.50116	8.18625	9.20329
AT5G57900.1	4.01662	4.04269	5.78321	5.95651
AT5G57910.1	3.50383	3.44374	5.28224	5.70201
AT5G58290.1	5.6404	5.55876	6.52962	6.54019
AT5G58350.1	4.29041	4.30601	4.88932	5.05802
AT5G59220.1	1.77262	2.06762	4.15919	2.8099
AT5G59420.1	4.82792	4.81412	6.44677	6.42122
AT5G59820.1	3.28641	2.88851	4.49633	2.89971
AT5G61820.1	7.69768	7.77294	7.70081	7.11398
AT5G61900.1	2.66334	2.35682	3.12047	2.22737
AT5G62020.1	2.90218	2.76385	4.0158	3.78473
AT5G62150.1	2.17744	1.79762	2.8916	1.30504
AT5G62680.1	5.1539	5.05332	6.11032	5.66363
AT5G62860.1	0	0	0	0
AT5G63130.1	2.94139	2.25827	1.90806	1.06568
AT5G63850.1	5.64909	5.45758	7.54228	7.32775
AT5G63880.1	2.78462	2.88736	4.95731	4.75961
AT5G63990.1	1.57644	1.50564	2.27965	1.65667
AT5G64120.1	5.05325	4.92485	7.90537	8.78687
AT5G64230.1	3.59119	3.20159	3.53346	3.07194
AT5G64310.1	4.68936	4.39405	6.0348	4.03414
AT5G64370.1	4.26554	4.16361	6.44719	6.06881
AT5G64430.1	3.07184	3.23555	5.84931	5.49909
AT5G64570.1	2.5786	2.99789	7.55249	7.93994
AT5G65110.1	3.29256	3.68432	6.05755	6.71685
AT5G65210.1	0.773759	1.34022	2.72118	3.14082
AT5G65300.1	0.680513	0.852634	2.01956	1.94212
AT5G66440.1	1.18517	1.51137	7.27932	6.26585
AT5G66760.1	5.89687	5.79099	5.6923	4.92597
AT5G66930.1	1.855e-06	0.767623	1.55988	0.613262
AT5G67080.1	0.127483	0.449425	0.601264	1.20113
AT5G67310.1	0.146409	0.102471	4.04299	3.31613
AT5G67340.1	1.55063	1.7332	2.03345	1.72789
AT5G67490.1	5.19696	5.36116	8.14634	7.99814
AT1G08230.2	2.79331	2.80038	6.21683	5.75637
AT1G75390.2	1.41077	0.011778	4.76049	3.1564
AT1G78290.2	3.22857	4.7439	3.40432	5.18339
