# Supplementary material for: Age-Triggered and Dark-Induced Leaf Senescence Require the bHLH Transcription Factors PIF3, 4, and 5
Source: Mol Plant. 2014 Oct 8;7(12):1776–87. doi: 10.1093/mp/ssu109 (PMC4261840; doi:10.1093/mp/ssu109)
Supplement: Supplementary Data [file supp_ssu109_Supplementary_Dataset_2.xls]

## Sheet: Sheet1
Supplementary Dataset 2.The expression level of 912 previously reported senescence down regulated genes during dark-induced and age-triggered senescence.Data shown log2(FPKM+1) of each samples before and after 24h dark treatment.
Transcript_id	d0Col-0	d0pif4	d1Col-0	d1pif4
AT1G01080.1	5.97161	5.7226	5.5732	5.44547
AT1G01120.1	6.56946	6.8578	3.93322	1.89842
AT1G01300.1	3.76239	3.36697	4.16848	4.02268
AT1G01430.1	5.17322	5.15498	5.6518	5.46233
AT1G01620.1	7.09173	7.01391	8.74874	9.237
AT1G03130.1	9.32348	9.5947	9.36256	10.1476
AT1G03310.1	2.64258	2.77154	1.84909	0.0115754
AT1G03475.1	6.79328	6.69237	5.90014	5.73232
AT1G03600.1	9.12775	9.32564	6.76511	7.98381
AT1G03630.1	6.67521	6.65866	2.88972	3.02874
AT1G03870.1	7.06982	6.43174	8.2309	8.09865
AT1G04240.1	6.76621	6.4435	6.35033	6.15309
AT1G04250.1	6.58274	6.47876	2.78677	2.22297
AT1G04420.1	6.64112	6.71408	4.24051	4.5155
AT1G04430.1	2.25053	3.98246	4.90934	4.84737
AT1G04640.1	6.43939	6.25364	3.83479	4.14113
AT1G04820.1	5.82678	5.71648	5.85141	5.48803
AT1G05190.1	8.93386	8.65474	7.11598	7.65733
AT1G05850.1	8.95947	8.89967	8.37778	8.1545
AT1G06680.1	11.3286	11.7185	9.61961	10.4943
AT1G07320.1	7.65819	7.01317	5.6043	6.57693
AT1G07440.1	5.3997	5.25921	5.64601	6.64152
AT1G07770.1	6.88549	3.26492	6.36694	6.24547
AT1G08380.1	11.2021	11.3213	10.5529	11.1513
AT1G08520.1	5.8768	6.15592	5.74659	5.91111
AT1G08550.1	0.756179	1.76031	3.34185	2.67809
AT1G09310.1	11.335	11.2208	10.1986	8.47244
AT1G09340.1	10.4966	10.1406	4.91306	5.46752
AT1G09390.1	2.6239	2.71976	3.78758	3.9752
AT1G09750.1	4.38004	4.39407	1.58276	2.69194
AT1G10360.1	6.03764	5.92343	2.71691	3.88071
AT1G10470.1	7.25557	7.01869	3.16636	3.78403
AT1G10760.1	4.68965	5.11106	4.15552	4.25135
AT1G10960.1	10.8514	10.8294	6.27331	6.79793
AT1G11720.1	0.00043584	0.000259152	0.000324675	0.000302121
AT1G11850.1	3.50301	4.04595	0	0.38538
AT1G11860.1	7.64217	9.09474	4.93832	6.02572
AT1G12090.1	6.8972	7.65244	11.0777	10.863
AT1G12800.1	5.95008	6.31108	3.99121	3.87523
AT1G12900.1	5.04148	4.5743	1.72423	2.27842
AT1G13440.1	10.0587	10.1121	8.97512	8.54552
AT1G13820.1	5.70371	5.87469	3.11244	3.23735
AT1G13930.1	8.86086	8.85697	6.60049	6.65439
AT1G14030.1	3.88613	3.8711	2.7822	2.96425
AT1G14150.1	7.73788	7.04135	2.44223	3.22165
AT1G14280.1	5.35241	5.17793	7.27549	6.8767
AT1G14345.1	7.56021	7.537	3.27429	3.24083
AT1G15180.1	4.2319	4.37111	2.70983	3.27656
AT1G15260.1	6.80422	6.65859	5.05297	4.61351
AT1G15820.1	10.4441	10.527	9.06364	9.53271
AT1G15930.1	2.4401	2.37954	0.000242632	0.000260164
AT1G15980.1	7.75212	7.83703	2.37402	3.14503
AT1G16080.1	7.26699	7.21459	4.36012	4.4438
AT1G16720.1	7.86582	7.91281	5.70125	5.76322
AT1G17140.1	1.95362	4.32427	2.5937	3.68224
AT1G17200.1	4.74433	4.4828	3.90462	4.07096
AT1G17220.1	7.17932	7.27321	5.02821	5.2334
AT1G17650.1	5.3573	5.40612	2.5267	2.78591
AT1G18060.1	8.08617	7.82897	3.80447	3.95993
AT1G18170.1	6.02906	5.78625	5.64131	5.24118
AT1G18360.1	3.96786	4.24779	2.06492	2.09417
AT1G18730.1	7.97695	7.50288	4.15433	5.31469
AT1G19050.1	6.86495	6.62516	0.236308	0.136687
AT1G19150.1	7.18111	7.18344	0.328909	0.440901
AT1G19350.1	6.5213	7.2278	5.05444	5.37171
AT1G19670.1	5.86283	5.54929	3.36185	2.56157
AT1G20020.1	8.81183	8.56145	3.50686	4.73066
AT1G20190.1	5.74593	6.17115	2.26068	2.98731
AT1G20330.1	5.97764	6.07526	6.17004	6.49491
AT1G20340.1	12.2263	12.0851	9.26691	9.69685
AT1G20650.1	4.63112	4.92666	5.10051	5.18679
AT1G21500.1	6.29212	7.03078	5.4828	6.35984
AT1G22630.1	8.38774	8.14113	3.94843	4.45329
AT1G22690.1	3.77244	3.95516	4.67752	2.88634
AT1G22700.1	0.1742	0.230582	0.573813	0
AT1G23080.1	2.63639	2.7976	3.55645	4.09536
AT1G23310.1	10.4332	10.5119	7.7973	8.74079
AT1G23390.1	3.92132	3.99181	6.17243	6.69246
AT1G23400.1	4.65173	4.47119	4.22341	4.42785
AT1G23740.1	8.4171	8.23225	3.69304	3.66665
AT1G25440.1	8.01823	8.18416	7.52497	6.78104
AT1G25450.1	1.92405	1.99443	1.92241	1.4384
AT1G26150.1	4.35197	4.78247	4.32169	3.96367
AT1G27480.1	5.77871	5.53375	1.16076	1.81969
AT1G27950.1	8.84568	8.71786	5.6557	4.13546
AT1G28440.1	3.92121	4.1973	5.15405	4.54084
AT1G29070.1	8.08992	7.91063	5.58607	5.70772
AT1G29440.1	5.05853	4.56378	3.1126	2.14797
AT1G29500.1	4.99069	4.92267	3.18294	2.85559
AT1G29510.1	4.37903	4.12481	2.71592	2.20365
AT1G29660.1	7.53786	7.52432	4.5078	3.42869
AT1G29670.1	5.7815	5.80148	5.74652	5.19895
AT1G29700.1	6.55606	6.63269	3.88387	3.35356
AT1G29910.1	10.0466	10.5216	5.67268	7.33946
AT1G29920.1	12.0063	12.146	9.58187	10.712
AT1G29930.1	13.3143	13.6862	13.646	14.807
AT1G30360.1	5.80454	5.99594	5.70751	6.03587
AT1G30380.1	11.4281	11.3199	9.09839	10.057
AT1G31190.1	6.30856	6.45623	4.12048	3.992
AT1G31330.1	11.5548	11.6573	10.8599	11.6012
AT1G31800.1	5.84321	5.64777	3.55107	3.26691
AT1G32060.1	10.9475	11.1245	6.91888	8.58141
AT1G32080.1	7.63894	7.87897	1.28511	1.46157
AT1G32220.1	6.93284	7.08305	3.13703	3.1694
AT1G32470.1	10.4497	10.2048	5.03199	6.02015
AT1G32550.1	6.09112	5.7554	4.26274	4.40015
AT1G32990.1	8.15964	8.20419	6.54096	6.81866
AT1G33040.1	5.73161	5.59802	4.74659	4.31497
AT1G33810.1	6.67139	6.3099	5.69762	5.96127
AT1G34000.1	9.36892	9.07784	7.43955	7.97745
AT1G35340.1	5.55302	5.51614	4.90442	4.82598
AT1G35420.1	6.55321	6.48011	4.35799	5.87977
AT1G35680.1	8.23775	8.15201	5.8941	6.14117
AT1G41830.1	6.90347	7.24876	3.36725	2.8709
AT1G42550.1	6.90086	6.77319	5.49442	6.27533
AT1G42970.1	11.1634	11.1593	4.94304	5.95694
AT1G43670.1	7.28279	7.18924	4.96886	6.65525
AT1G44000.1	8.18871	8.32229	4.00841	4.22127
AT1G44446.1	6.8444	7.27501	5.91473	6.19921
AT1G44575.1	11.82	11.7854	4.88672	4.82669
AT1G45474.1	7.26369	6.96103	5.25748	5.53782
AT1G48030.1	7.39669	7.3965	5.74019	5.90236
AT1G48350.1	8.32234	8.14832	6.27864	6.42201
AT1G48420.1	5.89927	6.01063	6.44753	6.26844
AT1G48600.1	8.19318	8.14309	5.50095	4.78571
AT1G49380.1	5.4966	5.32903	2.22058	2.41896
AT1G49750.1	6.91217	7.03467	5.30052	5.12413
AT1G50320.1	8.766	8.60557	6.80237	6.7489
AT1G50450.1	5.64726	5.47457	2.98185	3.36811
AT1G50900.1	7.13163	7.21906	4.72829	5.28716
AT1G51080.1	4.55424	4.19392	1.73767	1.03071
AT1G51110.1	6.41287	6.51319	1.91736	2.31049
AT1G51400.1	7.5347	7.5691	7.14116	8.02962
AT1G51500.1	6.17933	6.68938	6.00554	5.03145
AT1G51630.1	4.03121	4.0002	3.92794	3.54305
AT1G52190.1	3.04213	3.03415	5.56494	5.23331
AT1G52220.1	8.30129	8.54904	7.89243	8.24941
AT1G52230.1	11.407	11.4297	9.57993	9.97523
AT1G52400.1	4.11748	3.87953	7.38176	6.84709
AT1G52510.1	6.8704	7.02177	3.02754	3.20951
AT1G53520.1	3.21288	3.48	1.0812	1.70422
AT1G53800.1	3.4387	3.87477	1.91288	2.51372
AT1G53840.1	5.52218	5.62387	4.02048	4.62717
AT1G54040.1	4.055	4.42599	1.71014	1.75349
AT1G54350.1	4.93996	5.24968	3.91986	3.70002
AT1G54500.1	8.91976	8.98137	6.54875	6.79551
AT1G54780.1	8.79411	8.89656	6.26615	6.5911
AT1G54820.1	1.85183	2.51961	0.720851	1.23707
AT1G55360.1	4.95878	5.15602	5.88072	5.37581
AT1G55480.1	8.69148	8.49214	4.48194	4.48623
AT1G55490.1	3.7861	0.0018889	0.00445041	0.00300807
AT1G55670.1	11.5369	11.7206	10.9646	11.6936
AT1G56190.1	6.01101	6.94776	5.64122	5.33785
AT1G56500.1	5.98582	6.1443	3.78486	4.28865
AT1G56580.1	8.61194	8.53993	6.2083	5.82062
AT1G57660.1	8.07644	7.95963	6.89602	6.80644
AT1G57860.1	7.54201	7.56425	6.56099	6.27923
AT1G58290.1	8.57423	8.63015	5.8469	6.20955
AT1G59840.1	4.38937	4.04244	2.1442	2.88458
AT1G60000.1	7.33361	7.25386	5.15419	4.77309
AT1G60010.1	6.80364	6.5418	7.96663	7.71299
AT1G60550.1	5.98913	6.01541	3.80201	4.39265
AT1G60800.1	5.0093	4.96075	3.18326	3.20413
AT1G60950.1	12.2337	12.0601	9.59094	9.9406
AT1G61520.1	9.72417	9.78659	9.01107	9.49993
AT1G62750.1	8.61338	8.5242	5.05812	5.54015
AT1G62780.1	7.9425	7.50154	4.48952	4.3915
AT1G63940.1	4.8187	5.68839	3.68855	1.87798
AT1G64150.1	5.05038	5.35215	1.74282	2.27098
AT1G64510.1	8.34025	8.15367	6.90761	7.489
AT1G64680.1	8.49066	8.59929	4.40719	4.70093
AT1G64720.1	8.65294	8.5646	10.068	10.8392
AT1G64770.1	8.22375	8.05887	2.60486	3.51774
AT1G64860.1	7.63892	7.56606	4.76848	4.61967
AT1G65230.1	7.13254	7.10905	2.12593	3.15118
AT1G65260.1	7.83664	7.79871	7.04982	7.00005
AT1G65960.1	8.06577	7.19552	6.88698	6.61727
AT1G66100.1	9.24237	9.08864	2.1814	4.76091
AT1G66130.1	6.25527	6.29836	4.7899	5.5724
AT1G66180.1	5.12281	5.1334	5.92805	5.537
AT1G66430.1	4.51168	5.01995	3.76353	3.47599
AT1G66820.1	7.03034	6.59936	4.21261	4.51828
AT1G67090.1	14.6698	14.3555	10.0444	10.9944
AT1G67700.1	6.99732	7.41318	5.70103	5.89103
AT1G67740.1	10.8076	10.9336	9.07953	9.56724
AT1G67900.1	2.36339	2.00541	1.41075	2.42346
AT1G68010.1	8.48042	7.88774	4.66853	5.60525
AT1G68520.1	6.21709	6.63415	7.13955	7.36464
AT1G68530.1	8.40341	8.57661	8.60744	7.40288
AT1G68560.1	4.37884	4.46727	8.94221	8.41458
AT1G68590.1	9.37386	9.24194	6.5796	6.67925
AT1G69530.1	0.00281039	0.00481027	0.748511	0.000138662
AT1G69830.1	2.57017	2.96045	3.12878	3.5731
AT1G70280.1	0.000109682	0.316567	0.480154	6.55e-05
AT1G70310.1	5.4623	5.59929	5.40258	5.56671
AT1G70370.1	2.11235	0.71088	0.000213832	0.782103
AT1G70410.1	5.49091	1.14871	6.38527	6.01749
AT1G70820.1	1.68414	2.01093	0.554707	0.578035
AT1G70830.1	3.92186	3.68392	3.74081	3.41045
AT1G70890.1	4.8944	4.54702	4.58935	4.62175
AT1G70940.1	5.67137	5.62934	6.12884	6.2291
AT1G71500.1	8.78801	8.75098	5.03495	5.45601
AT1G71695.1	4.4668	4.71422	5.98916	5.908
AT1G71720.1	5.20622	5.05799	3.72656	4.28465
AT1G72180.1	1.92486	2.37263	4.29798	4.70239
AT1G72370.1	8.21277	7.93333	6.75662	6.10198
AT1G72430.1	7.86726	7.78556	9.17579	8.90379
AT1G72610.1	11.3904	11.3772	10.1927	10.2545
AT1G73060.1	7.48796	7.28777	5.37663	5.36608
AT1G73230.1	7.60064	7.38582	6.55403	6.59465
AT1G73470.1	4.1997	4.30966	4.35316	4.88558
AT1G73530.1	6.3737	6.46776	5.61891	5.71292
AT1G73600.1	0.320038	0.207545	0.140376	0.154419
AT1G73655.1	8.28563	8.32608	7.19051	7.36683
AT1G73870.1	7.49701	7.65671	2.11551	2.4427
AT1G74470.1	9.87107	10.2115	8.48328	9.55866
AT1G74520.1	6.21969	6.0754	6.43119	6.35555
AT1G74670.1	4.14735	5.01184	7.63374	8.30552
AT1G74690.1	4.15477	4.22088	3.25857	3.00338
AT1G74730.1	8.63892	8.28786	5.37691	5.45148
AT1G74880.1	8.60095	8.29155	6.75039	8.23707
AT1G74920.1	6.0321	5.91005	7.26569	7.51432
AT1G74970.1	8.0029	8.08344	6.91625	7.45651
AT1G75280.1	7.97251	7.89191	5.15697	5.58575
AT1G75350.1	9.43405	9.23176	7.95732	8.21934
AT1G75460.1	7.20841	7.24661	5.56551	5.78211
AT1G75500.1	5.17497	3.97576	5.70417	4.79474
AT1G75680.1	4.45496	4.89987	3.33417	2.67814
AT1G75690.1	9.43563	9.59447	5.37858	6.44508
AT1G76100.1	7.33856	7.55167	7.61281	8.28244
AT1G76110.1	5.47621	5.52132	3.66336	4.31007
AT1G76730.1	6.46798	6.31678	5.39731	5.59288
AT1G77090.1	7.21746	7.30917	4.03155	3.81753
AT1G77490.1	6.59981	6.76534	5.74004	6.10254
AT1G78040.1	1.75516	2.20463	2.1698	1.25864
AT1G78370.1	8.61698	8.98519	7.18889	4.52334
AT1G78630.1	8.60966	8.32027	6.61761	7.34653
AT1G79040.1	13.5445	13.3869	12.4114	12.9628
AT1G79790.1	5.22232	5.20632	6.04327	5.65671
AT1G79850.1	9.61133	9.26595	7.641	7.61243
AT2G01250.1	8.16612	7.95963	6.85135	6.26526
AT2G01420.1	2.11561	2.63415	3.96252	3.87431
AT2G01870.1	4.51221	4.39635	3.52214	3.18734
AT2G01910.1	1.70874	2.9202	2.52859	2.94332
AT2G02100.1	4.67112	5.23781	7.1353	7.09776
AT2G02130.1	8.1891	8.38002	8.0925	7.64181
AT2G02500.1	4.14828	4.11709	2.58658	2.69149
AT2G03350.1	5.85094	5.47131	5.94434	5.3157
AT2G03440.1	5.7441	5.66515	7.20423	7.24617
AT2G04039.1	8.41664	8.22292	3.50504	3.47188
AT2G04700.1	8.12332	7.94773	6.34856	6.37293
AT2G04842.1	6.43	6.52808	5.34674	5.20349
AT2G05070.1	11.4121	11.8767	9.87127	11.0156
AT2G05100.1	11.992	12.2539	10.5834	11.0757
AT2G05310.1	8.61261	8.66606	6.24143	6.7698
AT2G05620.1	8.99005	8.77068	6.7777	7.20546
AT2G05790.1	4.78399	4.94349	2.98594	3.20273
AT2G06520.1	11.911	11.5664	9.5166	10.4508
AT2G06850.1	7.56202	7.44872	10.1103	9.28535
AT2G10940.1	8.27951	8.47782	8.65614	8.3806
AT2G15090.1	0.229396	0.0957068	0.325302	0.403607
AT2G15290.1	6.96267	7.06971	5.76943	5.29045
AT2G15620.1	8.06938	8.2259	5.23146	4.21593
AT2G15970.1	7.72965	7.74712	8.19917	7.81671
AT2G17240.1	6.68814	6.18063	4.38501	4.42354
AT2G18300.1	0.649683	1.71995	4.03688	4.04178
AT2G20260.1	9.50915	9.79343	9.9445	10.5587
AT2G20890.1	8.80483	8.99581	7.39587	7.18251
AT2G21140.1	1.97426	1.62175	2.58833	1.30484
AT2G21170.1	8.56497	8.49237	7.37804	7.33895
AT2G21280.1	6.90023	6.79611	4.08	4.14498
AT2G21330.1	11.3352	11.3566	6.1395	7.12854
AT2G21370.1	4.7644	4.352	2.46353	0.0633258
AT2G21385.1	5.98093	6.02405	3.89251	3.9321
AT2G21530.1	8.05944	7.73229	5.64409	5.76638
AT2G21960.1	6.72188	6.55766	4.81856	5.49022
AT2G22170.1	5.7476	5.67949	5.01063	5.42503
AT2G22230.1	6.07304	6.25276	4.31658	4.51688
AT2G22670.1	5.48363	6.05562	4.25939	4.09081
AT2G22990.1	4.58689	6.49732	5.01789	5.95067
AT2G23600.1	8.17052	8.0108	6.41296	5.41129
AT2G23670.1	3.84581	2.76543	0.398968	0.161677
AT2G24060.1	6.12972	5.98154	4.04165	4.0756
AT2G24090.1	9.31419	8.89105	6.75541	6.86141
AT2G24270.1	5.99902	6.99835	5.69207	6.32325
AT2G25080.1	8.4106	8.63683	8.06457	8.88625
AT2G25840.1	4.49985	4.79858	3.68458	2.99768
AT2G25900.1	0.000120627	0.000122835	8.93e-05	0.000105078
AT2G26250.1	6.59547	6.95804	5.9159	4.92835
AT2G26500.1	4.83899	4.85719	3.10338	3.96093
AT2G26540.1	4.65622	4.69293	4.04529	4.07205
AT2G26900.1	5.51378	5.48195	3.96283	3.96287
AT2G27050.1	4.85139	5.12781	7.07283	6.84748
AT2G27680.1	7.6939	7.75844	5.74157	5.77632
AT2G28000.1	7.26024	7.2411	4.64382	4.33964
AT2G28310.1	2.49611	3.25345	3.34615	2.68619
AT2G28605.1	5.81081	5.75721	2.21	2.63698
AT2G28740.1	7.20099	6.78767	5.51376	5.38778
AT2G28800.1	7.14834	7.49185	7.45624	7.67595
AT2G28900.1	6.63245	6.74619	6.88696	6.95543
AT2G28950.1	4.8376	5.165	3.04881	2.25027
AT2G29180.1	6.18052	5.55488	4.12096	5.00927
AT2G29310.1	2.51752	1.49371	2.77143	3.97274
AT2G29630.1	7.62099	7.90929	8.02163	8.27675
AT2G30170.1	5.1673	4.92147	3.90125	3.35063
AT2G30200.1	5.17422	5.26561	3.79756	3.83754
AT2G30390.1	6.57963	6.60314	3.72778	3.79498
AT2G30570.1	10.9496	10.9922	9.79443	10.5294
AT2G31040.1	6.89052	7.17591	5.85397	5.67737
AT2G31360.1	4.20576	4.0576	6.41121	5.89788
AT2G31790.1	7.07311	7.36732	5.17791	3.19087
AT2G32480.1	6.92727	6.77335	5.65678	5.27389
AT2G32690.1	0.405338	3.96518e-06	6.22e-08	8.39e-08
AT2G32860.1	3.90784	4.21809	4.34547	4.09811
AT2G32870.1	5.07649	5.1128	6.23986	6.15081
AT2G33255.1	5.46922	5.35024	3.72569	3.39744
AT2G33430.1	6.33293	6.23544	5.23677	5.01276
AT2G33800.1	8.17569	8.02487	6.61435	7.0574
AT2G34310.1	0.498064	0.569425	0.950012	1.03529
AT2G34420.1	11.875	12.1414	11.1738	12.6946
AT2G34430.1	8.16208	9.08372	8.85727	11.5964
AT2G34460.1	7.81033	7.82563	4.30662	4.57687
AT2G34510.1	3.52822	3.36837	2.9224	3.21689
AT2G34620.1	5.78863	6.23519	2.9365	3.9878
AT2G34860.1	8.01394	8.04211	5.48057	5.28761
AT2G35260.1	7.62042	7.9979	6.75429	7.01395
AT2G35370.1	9.94787	9.51183	6.7081	7.26077
AT2G35410.1	6.98464	6.758	5.91191	6.02951
AT2G35470.1	3.5501	3.292	5.19491	5.45993
AT2G35830.1	8.04099	7.79349	5.30879	6.63832
AT2G35860.1	6.27957	6.34441	2.43121	1.97104
AT2G36000.1	4.78508	4.49151	4.4879	4.87558
AT2G36120.1	7.60018	7.7221	10.8738	10.6591
AT2G36145.1	7.59965	7.20737	2.55479	3.02622
AT2G36830.1	8.61491	8.43997	7.97512	7.70744
AT2G36990.1	6.16239	5.85251	3.4158	3.49439
AT2G37170.1	7.82901	7.9023	7.76549	8.123
AT2G37220.1	9.86851	9.65406	7.59468	7.89014
AT2G37500.1	4.45156	4.54023	4.46549	4.08564
AT2G37660.1	7.90228	7.7987	5.48686	5.67784
AT2G37860.1	5.14e-05	4.315e-05	4.2e-05	2.73e-05
AT2G38140.1	8.91326	8.95541	7.38358	7.69348
AT2G38330.1	4.43124	4.55289	3.34537	3.41834
AT2G38540.1	9.7884	10.374	8.85718	7.84874
AT2G39010.1	8.43346	8.51252	9.60879	9.10648
AT2G39250.1	5.58085	5.50206	1.26004	0.986157
AT2G39470.1	8.24768	8.29474	2.7548	3.88512
AT2G39670.1	5.16451	4.95381	4.39348	4.20412
AT2G39730.1	11.9571	11.8022	7.82212	8.55205
AT2G40490.1	5.91986	6.02565	5.30672	5.30418
AT2G40540.1	1.94171	3.46563	3.03538	2.53478
AT2G40610.1	3.82055	3.99723	3.19661	3.82611
AT2G40840.1	3.73354	3.93738	3.23645	2.97721
AT2G40960.1	5.04659	5.0047	3.19612	3.33074
AT2G41680.1	7.55047	7.55019	5.11663	4.99729
AT2G42190.1	5.64925	5.32615	5.93642	6.06312
AT2G42220.1	7.07708	7.29735	5.1605	6.47357
AT2G42540.1	9.56572	10.0923	3.64122	2.71139
AT2G42770.1	6.1674	5.96271	3.4441	3.46779
AT2G43010.1	3.13255	3.1158	6.22984	6.28772
AT2G43030.1	8.57317	8.38678	7.40481	7.46064
AT2G43460.1	7.92975	7.68392	7.04375	6.82708
AT2G43530.1	5.54578	5.0058	7.07834	7.2015
AT2G43550.1	4.58986	4.6073	3.6604	2.35913
AT2G43560.1	7.09089	6.88634	5.44148	5.48059
AT2G43750.1	2.63992	4.35316	0.788224	1.73075
AT2G43910.1	8.00612	7.56029	5.64675	5.56893
AT2G44050.1	6.5596	6.74886	6.05297	5.8967
AT2G44060.1	6.70625	7.68424	5.43668	5.93498
AT2G44160.1	5.97942	5.86091	5.21056	4.9707
AT2G44230.1	4.55608	4.41039	0.345441	0.95914
AT2G44650.1	6.10274	5.58238	5.21081	4.83864
AT2G45180.1	10.7976	10.3408	12.8766	13.191
AT2G45960.1	10.7589	10.7991	9.3746	9.83019
AT2G46820.1	4.22923	6.03381	4.55928	4.90333
AT2G46910.1	6.47502	6.54269	5.94759	5.94855
AT2G47450.1	8.25113	8.29401	7.9264	7.91484
AT2G47590.1	6.89762	6.85055	4.52332	4.19974
AT2G47940.1	5.00238	5.47184	4.83423	5.21425
AT2G48070.1	5.64433	4.97971	4.94965	4.49143
AT3G01440.1	6.73709	5.99835	0.379829	0.812948
AT3G01480.1	7.46639	7.6726	5.74447	6.58356
AT3G01500.1	2.27728	1.65907	4.84103	4.53987
AT3G01680.1	2.74121	2.70259	3.9451	3.3246
AT3G01690.1	6.04742	5.80611	7.48848	7.78874
AT3G01980.1	2.75066	4.00454	2.66683	1.51232
AT3G02690.1	5.87798	5.93121	4.293	4.3597
AT3G02720.1	5.2755	5.31013	3.74049	3.59707
AT3G02730.1	9.35983	9.18423	5.93149	6.07098
AT3G03780.1	2.02589	3.94294	0.042335	1.6164
AT3G04340.1	3.80619	4.18655	3.56382	3.58262
AT3G04550.1	7.32072	7.11223	4.05505	4.04641
AT3G04760.1	4.3544	4.44443	3.42738	3.4758
AT3G04790.1	8.20027	7.85696	4.74393	4.49584
AT3G04920.1	7.49016	7.2094	6.4366	6.60584
AT3G05730.1	7.91796	7.77497	4.20271	5.58973
AT3G05910.1	4.98345	4.77294	5.10696	4.61474
AT3G06070.1	4.67576	5.19123	5.6966	5.55781
AT3G06750.1	7.54211	7.36834	5.42611	6.31272
AT3G07310.1	6.15228	6.3131	6.3785	6.53527
AT3G07360.1	5.10842	4.83788	5.75733	5.807
AT3G08030.1	5.41814	5.79716	6.80338	6.6522
AT3G08740.1	7.73919	7.5418	5.13386	4.99354
AT3G08920.1	5.60388	5.89288	4.89055	5.32328
AT3G08940.1	4.27254	4.52357	2.64487	2.77354
AT3G09210.1	5.88396	5.54761	5.22741	5.2786
AT3G09580.1	3.52202	3.44343	2.90109	3.00902
AT3G10060.1	7.5449	7.68599	4.03162	4.17024
AT3G10520.1	6.56529	5.94131	5.30979	4.74799
AT3G10720.1	1.82783	2.1905e-05	0.00186261	0.000103856
AT3G11170.1	8.22054	8.42973	5.00517	5.24962
AT3G11280.1	5.93441	6.06242	4.85504	4.61771
AT3G11510.1	7.80876	7.59026	6.25172	5.81541
AT3G11630.1	9.7289	9.44527	6.35561	6.59441
AT3G12120.1	5.20397	5.20177	6.4238	5.80058
AT3G12340.1	3.00873	2.59109	2.1494	1.92259
AT3G12390.1	7.46231	7.36308	7.27345	6.89026
AT3G12610.1	4.25466	4.45511	3.33618	2.98621
AT3G12780.1	10.4567	10.1752	7.37953	7.5204
AT3G13120.1	8.73704	8.39696	6.91712	7.38928
AT3G13470.1	4.45418	4.64518	1.56776	1.10071
AT3G13690.1	3.23769	3.27951	3.74531	3.59503
AT3G14110.1	5.60318	5.49638	5.53079	5.94336
AT3G14210.1	10.5479	10.6627	11.1332	10.3404
AT3G14240.1	3.01951	3.20538	4.59067	4.64216
AT3G14310.1	5.91729	4.8935	7.99238	7.31396
AT3G14415.1	9.37215	9.18582	7.99034	7.84831
AT3G14420.1	6.53481	8.34607	4.30309	5.15979
AT3G14930.1	1.45365	4.06011	1.69185	2.66422
AT3G15110.1	6.12898	6.08647	3.94079	3.84953
AT3G15190.1	8.07641	7.8339	5.86142	6.22696
AT3G15360.1	9.32301	8.97941	7.0922	7.63945
AT3G15570.1	4.3091	4.72259	4.04081	4.09252
AT3G15850.1	8.47432	8.61984	4.11666	5.14449
AT3G16000.1	5.15982	5.2396	3.89531	3.98706
AT3G16140.1	11.2344	11.2732	10.5095	11.0941
AT3G16240.1	7.60563	7.37929	8.40846	9.76859
AT3G16250.1	6.49601	6.37628	1.09087	1.39095
AT3G16290.1	4.25269	4.60486	3.96118	3.81879
AT3G16520.1	1.20492	2.37748	1.71678	1.41162
AT3G16570.1	6.66599	6.77379	8.51589	8.54779
AT3G16670.1	6.44527	6.31323	5.99139	7.02342
AT3G17040.1	5.37751	6.40974	4.34698	4.94902
AT3G17170.1	5.28235	4.72872	2.39451	2.15458
AT3G17210.1	6.87339	6.62258	6.87596	6.69448
AT3G17390.1	8.02743	7.84819	7.12413	6.32471
AT3G18000.1	1.33507	1.30702	1.3545	0.706928
AT3G18050.1	5.34848	5.55062	6.51074	6.29347
AT3G18080.1	4.22546	4.41648	6.31345	6.45928
AT3G18390.1	4.92397	5.25786	4.55561	4.79528
AT3G18680.1	5.2855	5.74146	5.54429	5.53818
AT3G18890.1	6.18071	6.56046	3.28542	3.57609
AT3G19800.1	7.06158	7.29795	4.31809	4.88186
AT3G19820.1	4.80284	3.67028	3.73675	4.95913
AT3G20390.1	6.93477	7.11312	7.08946	7.02154
AT3G20790.1	5.09557	5.20948	3.44618	3.56529
AT3G20820.1	7.31367	7.15849	7.17803	7.20111
AT3G22120.1	7.23975	6.81995	6.51533	6.3758
AT3G22210.1	7.51264	7.14883	5.02772	5.21825
AT3G23030.1	7.19725	6.88833	8.65774	8.20947
AT3G23050.1	6.13179	5.8138	7.31675	7.25692
AT3G23080.1	0.633105	2.52578	4.6497	4.91822
AT3G23400.1	9.23154	9.37846	6.69988	6.27739
AT3G23700.1	7.09386	7.15663	6.10544	6.57134
AT3G23810.1	7.7242	7.90665	2.93892	3.10316
AT3G23820.1	7.52937	7.72845	6.46804	5.54729
AT3G23940.1	4.60052	4.50797	2.54794	2.17721
AT3G24420.1	7.52487	7.85384	4.28616	3.61839
AT3G24430.1	6.5481	6.62209	3.57568	3.53757
AT3G24830.1	8.21868	8.39429	7.78151	7.72691
AT3G25520.1	8.52403	8.53181	7.17377	6.60972
AT3G25530.1	7.51811	7.34507	6.66891	6.23065
AT3G25660.1	5.81434	5.82796	4.19881	4.38512
AT3G25690.1	5.21707	7.20242	7.12021	7.27921
AT3G25860.1	4.77678	5.02248	4.44079	5.09663
AT3G25920.1	8.82561	8.62088	5.25533	5.99542
AT3G26060.1	8.99805	9.0581	4.12704	4.59598
AT3G26070.1	7.34435	7.19581	5.90739	6.33694
AT3G26450.1	7.72134	7.74802	7.76607	6.97396
AT3G26570.1	8.35841	7.51915	4.60019	4.92923
AT3G26650.1	10.9497	11.1369	8.32396	9.28172
AT3G26710.1	7.51019	7.24026	4.55251	4.81272
AT3G27160.1	8.38321	8.29568	6.47743	6.90834
AT3G27690.1	9.28784	10.3158	6.20477	8.12845
AT3G27830.1	9.43219	9.15664	7.45188	7.66317
AT3G28040.1	4.18113	4.49029	4.65759	4.42189
AT3G28180.1	3.67223	4.04461	5.11902	5.10466
AT3G28220.1	3.00599	3.14894	1.11256	0.651794
AT3G28860.1	2.54924	2.90926	4.22433	4.25435
AT3G29185.1	4.39986	4.24823	3.54406	3.81923
AT3G29320.1	3.04802	3.34048	3.83486	3.99823
AT3G32930.1	6.08104	6.01703	6.00778	5.8541
AT3G43720.1	5.29073	5.87326	1.35447	1.69123
AT3G44890.1	7.83419	7.61301	5.36948	5.37604
AT3G44990.1	5.4927	6.26034	0.264324	0.535158
AT3G45780.1	4.98776	5.51276	7.47179	7.38777
AT3G46780.1	8.36758	8.67013	5.34481	7.09476
AT3G46970.1	4.05842	4.19879	2.78842	2.3596
AT3G47070.1	11.3072	11.0067	6.55333	7.43464
AT3G47470.1	11.205	11.4616	10.1497	11.1952
AT3G47560.1	3.97352	4.0679	4.07475	3.92997
AT3G47650.1	8.86919	8.52504	6.16532	6.33729
AT3G48200.1	5.44443	5.92936	1.4171	1.84558
AT3G48420.1	7.25775	7.30286	2.50212	3.12516
AT3G48730.1	6.24996	5.85703	3.80884	3.71733
AT3G49260.1	3.28265	3.23189	2.23853	2.679
AT3G49470.1	6.89285	6.63834	5.30288	5.42705
AT3G49680.1	5.72204	5.84855	4.53634	3.71472
AT3G49720.1	6.28468	6.55287	5.94896	5.3629
AT3G49910.1	9.08583	8.9183	8.14337	8.09447
AT3G50270.1	3.07474	3.25474	2.47126	2.76876
AT3G50440.1	5.07827	4.74569	6.16371	6.26878
AT3G50790.1	5.64311	6.08857	3.02868	3.6999
AT3G50820.1	10.4488	10.4834	7.67728	8.19765
AT3G51510.1	7.74537	7.78006	4.39694	5.59951
AT3G51600.1	9.89389	9.6887	8.31623	7.91976
AT3G51820.1	7.57123	7.84847	3.83929	3.95607
AT3G52150.1	4.82089	3.91871	2.64637	3.29333
AT3G52180.1	5.18674	5.46099	4.21195	3.5898
AT3G52380.1	7.68712	7.43237	4.91842	4.70152
AT3G52500.1	4.83096	4.76309	5.38244	5.6713
AT3G52750.1	4.64296	4.95712	2.33451	2.11422
AT3G52840.1	4.64985	4.94328	4.87866	5.64108
AT3G52960.1	7.80171	7.59246	5.4804	5.07498
AT3G53420.1	2.80497	1.06149	2.13688	2.25995
AT3G53460.1	6.26397	5.53198	4.87154	4.80837
AT3G53800.1	0.428047	0.594785	1.7854	2.81637
AT3G53920.1	5.37062	5.41509	4.09899	3.98855
AT3G54050.1	6.76846	6.01649	2.31004	3.02516
AT3G54210.1	9.77194	9.65422	8.12012	8.08718
AT3G54470.1	5.72943	5.67953	4.73271	4.1809
AT3G54890.1	11.0794	11.5542	8.77629	10.1565
AT3G54900.1	8.94945	8.61804	7.11873	7.02134
AT3G54920.1	4.28019	4.55675	6.87227	6.53891
AT3G55040.1	6.78467	6.76649	4.66338	4.17041
AT3G55250.1	6.57809	6.72647	5.75467	5.71074
AT3G55330.1	7.78899	7.38109	3.80983	4.35366
AT3G55800.1	10.3174	10.2393	4.36463	5.38827
AT3G56010.1	7.45557	7.29569	4.9259	4.69156
AT3G56650.1	6.38006	6.03031	3.95056	4.49394
AT3G56910.1	9.81525	9.34211	7.49142	7.97321
AT3G56940.1	10.8592	11.0994	8.33288	9.19391
AT3G58610.1	1.02531	1.23948	1.39106	0.000221181
AT3G59060.1	3.87	5.18944	5.86524	5.89571
AT3G59400.1	9.28641	9.19149	5.88557	6.22327
AT3G59780.1	6.62109	6.74041	4.24321	4.57453
AT3G59970.1	1.58253	0.381835	0.000125758	0.000181418
AT3G59980.1	6.59732	6.16813	4.34527	3.8337
AT3G60320.1	3.70646	4.16629	5.96651	5.81328
AT3G60750.1	8.6657	8.11459	6.51367	6.14062
AT3G61080.1	5.9963	6.00243	3.18577	3.563
AT3G61210.1	4.89385	4.69992	5.60203	6.25153
AT3G61470.1	11.167	11.3568	10.8545	11.712
AT3G61580.1	5.80099	5.76931	6.18574	6.64347
AT3G61820.1	3.21393	3.26073	4.26468	4.25773
AT3G61870.1	8.54864	8.79131	4.92891	5.34486
AT3G62030.1	8.44356	8.43267	5.04015	5.59144
AT3G62530.1	7.96582	8.20098	6.50487	5.86729
AT3G62630.1	2.0439	1.81912	3.30652	2.77272
AT3G62700.1	4.75355	5.23707	3.54985	3.88366
AT3G62750.1	3.93864	4.18937	6.78211	6.77339
AT3G62910.1	5.37012	5.56673	2.97602	3.28669
AT3G63140.1	9.27959	9.25204	5.44666	6.08273
AT3G63160.1	10.5334	10.0888	6.94419	7.67847
AT3G63170.1	4.74336	4.45554	3.87251	3.66939
AT3G63190.1	7.23444	7.11299	5.8962	6.0705
AT3G63410.1	9.11943	8.92805	5.88422	5.8762
AT3G63490.1	8.05607	7.96807	7.34401	7.47599
AT4G00100.1	7.94063	7.59042	6.86018	6.47536
AT4G00165.1	5.6895	3.31192	0.000715898	0.00282402
AT4G00360.1	7.87437	7.93785	5.42829	4.13809
AT4G00370.1	6.81963	6.64659	3.30175	3.62795
AT4G01050.1	8.18947	8.10088	7.056	7.58938
AT4G01150.1	10.5321	10.4805	8.28308	8.98542
AT4G01310.1	7.85431	7.80347	6.11565	6.62162
AT4G02500.1	4.93435	4.96684	5.0737	4.80433
AT4G02530.1	8.75462	8.64712	6.03146	5.97766
AT4G02770.1	11.1671	11.1872	10.2039	10.7445
AT4G02790.1	5.61183	5.47217	4.02083	3.95162
AT4G02920.1	8.44332	8.08454	5.93277	6.03295
AT4G03280.1	11.094	10.7564	8.32458	8.8113
AT4G04020.1	9.2232	9.35875	4.68745	4.48517
AT4G04340.1	4.10136	4.15417	4.80842	4.62027
AT4G04350.1	4.22354	4.49393	3.56405	3.32805
AT4G04640.1	10.0876	10.2158	8.32443	8.5301
AT4G04840.1	5.92679	5.27965	0.321949	0
AT4G05090.1	5.06662	5.17404	3.43463	3.55612
AT4G05180.1	9.84976	10.057	11.1391	11.5603
AT4G09010.1	7.27944	7.73181	4.53262	5.2119
AT4G09320.1	9.04378	8.4309	7.42647	6.87805
AT4G09650.1	11.0282	11.0371	7.58048	8.08886
AT4G09890.1	7.48939	7.15651	7.31809	6.75173
AT4G10300.1	7.60112	7.2545	5.17677	4.74914
AT4G10340.1	11.473	11.6606	9.78872	11.1442
AT4G11010.1	7.41877	7.16761	6.37266	5.5325
AT4G11100.1	4.30881	3.86242	2.67917	2.81463
AT4G11175.1	7.70949	7.48755	5.61769	5.56379
AT4G12800.1	12.0965	12.3442	11.3278	11.8272
AT4G12880.1	5.88656	5.97459	6.098	4.84455
AT4G13670.1	6.28766	6.10948	5.10617	5.16775
AT4G13840.1	6.72981	6.68958	4.53887	3.93351
AT4G13930.1	7.35953	7.65781	4.26141	3.90252
AT4G14560.1	5.54218	5.31451	3.08081	3.1776
AT4G14870.1	6.2116	5.62644	6.13504	6.55761
AT4G14890.1	8.5975	8.43106	6.04799	6.65098
AT4G15110.1	5.88462	5.85672	4.64737	4.63917
AT4G15510.1	4.93494	5.22334	1.52805	2.63995
AT4G15560.1	6.88997	7.4084	6.18429	6.66347
AT4G15930.1	5.68624	5.89986	5.52941	4.96496
AT4G16410.1	7.55166	7.59259	4.7927	5.17955
AT4G16720.1	8.45529	8.48845	7.45429	7.08001
AT4G17050.1	6.30129	6.31661	5.83469	5.56689
AT4G17340.1	9.25867	9.29387	6.04151	6.31824
AT4G17390.1	8.1452	7.94539	6.70562	6.19275
AT4G17560.1	6.81273	6.90104	4.75213	4.91179
AT4G17600.1	8.3228	7.93971	4.34373	4.6441
AT4G18030.1	4.79872	4.99778	5.73617	4.95339
AT4G18060.1	3.89926	4.0169	4.66995	4.46334
AT4G18370.1	5.57753	5.51947	3.21083	3.44823
AT4G18440.1	4.70955	5.29948	2.90046	2.86909
AT4G18480.1	8.59445	8.45171	5.34859	5.50421
AT4G18810.1	6.93524	7.33074	1.77431	2.11277
AT4G18970.1	3.11296	3.0673	0.90858	0.771737
AT4G19120.1	2.37502	3.6806	4.05112	3.21729
AT4G19170.1	7.68799	8.08938	8.19782	7.63888
AT4G20360.1	10.2178	10.0714	8.10816	8.29436
AT4G20760.1	4.84074	4.63326	2.8408	2.35193
AT4G21210.1	8.02581	7.5269	5.6586	4.90093
AT4G21280.1	10.8081	10.8166	8.77815	9.20061
AT4G21960.1	9.97873	9.53636	10.8694	10.2277
AT4G22570.1	7.81396	7.88758	4.49409	4.10463
AT4G22890.1	3.86416	0.695543	0.00126873	0.00473031
AT4G23290.1	3.2169	1.80131	0.000331916	1.1143
AT4G23400.1	6.22026	6.24001	9.26864	9.29919
AT4G23670.1	8.24742	8.50986	8.36071	6.73501
AT4G23820.1	3.89629	3.57747	7.05601	6.87724
AT4G24090.1	5.64734	5.33191	4.47218	4.68305
AT4G24350.1	4.36806	4.27068	2.98767	2.62201
AT4G24750.1	5.57473	5.64514	4.9306	5.00701
AT4G24770.1	9.33351	9.12004	6.57331	7.19309
AT4G24780.1	4.45316	7.06075	2.82667	2.80002
AT4G24930.1	7.9864	7.7284	3.40846	3.45918
AT4G25050.1	9.05003	8.86454	7.06912	7.04179
AT4G25080.1	0.00143018	2.04604	4.49296	0.00273862
AT4G25100.1	1.23777	1.38994	0.825931	0.488372
AT4G25260.1	2.33647	2.3171	6.34752	5.5705
AT4G25960.1	4.23376	4.66361	3.82614	3.10617
AT4G26230.1	8.7805	8.2736	7.51604	7.29265
AT4G26530.1	6.40896	6.66007	0.795761	1.03893
AT4G26555.1	4.82542	4.78602	5.63189	5.83007
AT4G27430.1	4.45456	4.71857	3.41122	3.08759
AT4G27440.1	3.97722	4.52737	6.0432	6.58882
AT4G27520.1	8.68289	8.86121	4.56415	3.64231
AT4G27700.1	7.34552	7.34847	4.08293	4.38817
AT4G27720.1	4.5596	4.85127	2.94503	2.68461
AT4G28080.1	6.5259	6.84471	3.98129	4.98546
AT4G28660.1	9.82984	9.49138	3.71368	3.76068
AT4G28750.1	11.7826	11.6666	10.422	11.6412
AT4G29060.1	7.11127	7.04408	5.28634	5.42244
AT4G30020.1	3.93406	4.29759	3.10324	2.699
AT4G30620.1	5.92064	6.06435	4.87673	4.76641
AT4G30660.1	1.185e-05	1.1445e-05	8.6e-06	1.13e-05
AT4G30950.1	7.93464	7.81108	6.03664	6.13979
AT4G31820.1	2.24251	1.98296	5.37518	5.35556
AT4G32260.1	11.3707	10.9783	9.19243	9.7602
AT4G32330.1	4.4639	4.0629	2.75175	2.90258
AT4G32570.1	5.07472	5.21183	5.49569	5.36836
AT4G32590.1	4.87128	2.25898	3.01388	2.44111
AT4G33010.1	9.8696	10.2216	3.14276	4.50391
AT4G33220.1	5.89988	5.98074	4.35763	3.60604
AT4G33470.1	5.48638	5.36094	3.62306	3.76521
AT4G33500.1	4.80018	4.99213	3.39915	3.53417
AT4G33520.1	6.03576	6.00107	4.31969	4.23707
AT4G33680.1	5.90805	5.91705	4.94114	4.6733
AT4G34090.1	3.57674	3.52095	2.18723	2.30286
AT4G34190.1	8.94911	8.80925	6.28871	6.06176
AT4G34220.1	3.18083	3.77382	1.6321	1.66283
AT4G34260.1	3.79251	4.26585	2.40192	2.38986
AT4G34620.1	10.1077	9.89147	8.93694	9.41721
AT4G34730.1	6.1325	5.95599	3.67915	3.97212
AT4G34980.1	5.32975	5.52214	5.3575	5.13455
AT4G35100.1	7.5157	7.42567	7.68788	8.22695
AT4G35250.1	7.59718	7.94554	4.49829	5.09024
AT4G35450.1	3.09176	4.80175	5.04622	3.89192
AT4G36250.1	5.65879	6.01612	4.50263	3.8561
AT4G36530.1	7.10876	6.76139	0.224235	2.7994
AT4G36660.1	5.28548	5.20643	4.37842	3.79089
AT4G37300.1	7.53803	7.30257	7.15407	8.08
AT4G37800.1	6.51756	6.66359	6.4723	5.26062
AT4G37930.1	10.8636	10.7778	5.73474	5.87303
AT4G38160.1	4.90363	4.53965	3.66208	3.94091
AT4G38430.1	5.5143	5.31393	3.41993	3.53158
AT4G38690.1	3.32302	3.35087	5.52628	5.81558
AT4G38770.1	9.11542	9.27073	5.50377	5.6084
AT4G38840.1	7.64164	7.28999	3.44856	3.43424
AT4G38970.1	11.8822	11.9077	6.85107	7.54088
AT4G39040.1	5.76596	5.71198	4.59407	4.48518
AT4G39330.1	6.96082	7.09425	1.60691	0.198967
AT4G39350.1	4.19273	4.44145	4.73661	4.56097
AT4G39710.1	6.00883	4.82063	0.00032893	2.28503
AT4G39730.1	8.9496	8.80526	6.52132	6.35601
AT4G39770.1	4.0238	3.94352	4.75208	4.06523
AT4G39970.1	6.07446	6.13175	3.78852	3.75598
AT5G01240.1	3.72421	3.79253	5.34654	5.91714
AT5G01530.1	10.7217	10.8645	10.203	10.9613
AT5G01590.1	5.75987	5.88427	3.79246	3.74194
AT5G01920.1	4.74206	4.69153	3.55593	3.96652
AT5G02120.1	10.2389	9.9318	6.61285	7.02201
AT5G02160.1	7.99083	8.22028	7.19685	9.14829
AT5G02240.1	8.04191	8.09852	7.59154	6.91563
AT5G03120.1	6.12564	5.20733	7.94092	6.65653
AT5G03650.1	5.46884	5.59471	4.63348	4.34755
AT5G03760.1	5.58806	5.79768	2.47098	1.90783
AT5G03880.1	8.36567	8.19492	7.19616	7.40595
AT5G03940.1	5.87113	5.84194	5.28418	5.44437
AT5G04140.1	4.26058	7.39291	4.84626	5.15282
AT5G05690.1	4.53965	5.08601	8.35902	9.04165
AT5G05740.1	2.31665	0.874875	0.240024	2e-06
AT5G05860.1	2.72337	2.56559	1.8713	1.9373
AT5G05960.1	3.67297	3.04297	3.18336	3.48293
AT5G06060.1	6.34079	6.42774	4.46554	4.35869
AT5G06290.1	7.81191	7.64323	5.74127	6.0507
AT5G06700.1	5.18201	5.25496	5.6233	5.86924
AT5G07020.1	8.53038	8.33331	5.391	5.38122
AT5G07090.1	8.32909	8.09671	6.66688	6.36585
AT5G07580.1	4.32648	4.19772	5.6958	4.27694
AT5G08050.1	8.69429	8.46297	4.0911	4.69157
AT5G08280.1	6.61856	6.5018	5.78211	5.60551
AT5G08330.1	3.12436	3.50101	5.32688	5.3466
AT5G08650.1	6.88045	7.28055	4.90181	4.9302
AT5G09650.1	7.5598	7.20674	5.57057	4.79896
AT5G09660.1	9.80092	10.2786	6.30883	7.09439
AT5G09760.1	4.31999	4.41855	2.95629	2.64553
AT5G10150.1	6.05267	5.88115	4.0038	4.85313
AT5G10180.1	5.47519	5.94058	5.62978	4.36252
AT5G10560.1	3.50849	3.83124	4.05653	3.55058
AT5G10690.1	3.51155	3.56259	2.74385	2.76583
AT5G11420.1	6.38232	6.75375	3.40727	4.3043
AT5G11480.1	5.76762	5.48536	4.49069	4.58751
AT5G11880.1	5.23607	5.14732	4.59988	4.283
AT5G12050.1	2.2621	2.22818	6.25901	6.18132
AT5G12150.1	5.89291	6.21849	4.59252	4.35106
AT5G12250.1	5.65777	5.76637	6.1755	6.3197
AT5G12470.1	7.87089	8.12927	5.72065	5.34514
AT5G12860.1	8.08638	7.86961	5.34698	3.94317
AT5G12940.1	1.86374	2.04326	0.578666	0.633279
AT5G13120.1	6.15964	7.33259	5.48467	5.75942
AT5G13410.1	6.05669	5.70826	5.61733	5.22809
AT5G13510.1	9.0749	8.79303	6.49761	6.86171
AT5G13630.1	9.48089	9.92328	6.14299	6.58942
AT5G13650.1	8.83101	8.45261	5.10749	5.51351
AT5G13730.1	5.4152	5.10348	2.1513	3.42474
AT5G13980.1	3.96029	4.16062	4.79526	4.95203
AT5G14060.1	5.75098	6.06976	4.06834	3.5391
AT5G14320.1	8.99965	8.92057	7.88018	8.08039
AT5G14740.1	9.65789	9.95312	6.35247	7.44816
AT5G14910.1	7.98522	7.75809	7.4619	7.64884
AT5G14970.1	7.77355	7.78563	6.42516	6.28918
AT5G15200.1	8.22912	8.20877	7.67211	7.54312
AT5G15310.1	4.0789	3.84551	2.44788	2.32512
AT5G15350.1	5.97368	5.85642	5.37004	5.44544
AT5G16030.1	5.80495	5.69735	6.9443	7.95783
AT5G16130.1	7.99042	7.84521	6.46855	5.88516
AT5G16400.1	6.35726	6.47996	4.6422	5.06881
AT5G16710.1	7.6527	7.32808	5.74479	5.72765
AT5G16810.1	4.12096	4.36999	3.25188	3.62499
AT5G17670.1	6.23688	6.19506	2.09804	2.71468
AT5G17870.1	8.53437	7.96618	5.37471	5.72566
AT5G17920.1	4.34754	6.9622	5.91479	6.03913
AT5G18050.1	1.33168	0.628257	5.95397	4.8664
AT5G18060.1	2.72526	2.6568	5.43932	4.60654
AT5G18600.1	6.26992	6.6182	8.0865	8.04884
AT5G18660.1	6.42439	6.26017	0.898527	0.901925
AT5G19190.1	5.72898	6.45539	5.73066	6.52801
AT5G19220.1	8.00038	7.89245	3.63236	4.99134
AT5G19290.1	5.49922	5.73996	4.03075	3.95462
AT5G19370.1	6.15805	6.35803	5.43888	5.1318
AT5G19510.1	8.0544	7.67799	8.32264	8.23842
AT5G19760.1	8.37861	8.4412	7.05771	6.91042
AT5G19940.1	8.42411	8.45848	8.31465	8.81883
AT5G20290.1	9.46654	9.54538	8.53483	8.20268
AT5G20630.1	3.91725	3.7445	0.476391	0.120868
AT5G20720.1	6.69713	8.12174	7.02473	6.11452
AT5G21920.1	7.294	7.18686	4.7733	5.53397
AT5G22580.1	5.71615	5.14057	7.98143	7.78868
AT5G22620.1	4.09551	3.39678	2.54812	1.73638
AT5G22880.1	7.26316	6.67335	5.22176	4.83793
AT5G23060.1	9.13221	9.12484	5.49504	6.25199
AT5G23120.1	8.43368	8.54338	7.14623	7.6224
AT5G23280.1	4.14693	4.2939	6.1012	5.80031
AT5G24300.1	1.92626	1.0527	0.709712	0.000241636
AT5G24314.1	8.09998	7.90236	5.65994	5.92382
AT5G24490.1	5.60879	5.749	7.1664	8.52826
AT5G24930.1	8.30577	8.1913	7.83866	7.97367
AT5G25090.1	1.12629	1.43442	1.35219	0.658198
AT5G25190.1	3.0757	3.62571	5.56015	4.58946
AT5G25460.1	6.70988	6.99243	6.36528	6.44498
AT5G25610.1	9.50703	10.0733	7.78834	5.80704
AT5G25980.1	0.000654081	0.00103913	0.000558349	0.000608986
AT5G26000.1	9.51948	9.81241	7.97624	8.92054
AT5G27560.1	6.11684	5.87997	4.64133	4.54785
AT5G28020.1	2.72927	3.64078	5.71619	5.68745
AT5G28500.1	7.671	7.47948	5.23571	5.20815
AT5G28750.1	8.10843	7.97519	6.38694	6.24702
AT5G35170.1	6.65584	6.69892	5.19998	5.50914
AT5G35630.1	5.89589	7.93297	4.49923	3.90786
AT5G35790.1	5.02193	5.24554	4.68549	5.52883
AT5G36700.1	6.81517	6.23761	2.28123	2.64061
AT5G36790.1	7.77432	7.57332	3.66803	4.28059
AT5G37360.1	7.06135	7.32039	5.52966	5.20924
AT5G38410.1	12.6801	12.4544	7.77517	8.49012
AT5G38420.1	12.9379	12.5004	8.46816	9.39034
AT5G38430.1	13.2333	12.7361	7.5622	8.4403
AT5G38520.1	7.39046	7.21907	2.88121	3.48311
AT5G38660.1	7.83393	7.58819	5.95784	5.64319
AT5G38980.1	9.4821	9.30476	8.77467	8.12428
AT5G39080.1	5.07833	5.29672	2.88932	2.808
AT5G39210.1	5.93807	5.47018	1.63851	2.08058
AT5G39530.1	5.63032	5.84768	4.63574	6.03377
AT5G40950.1	9.04229	8.77283	6.57925	6.96627
AT5G42030.1	7.10996	6.7299	6.87096	6.30241
AT5G42240.1	4.19582	4.25468	2.96404	3.52228
AT5G42530.1	12.7484	12.0092	9.51065	9.46153
AT5G43700.1	4.9378	4.72542	4.1198	5.00259
AT5G43750.1	8.38044	8.35618	2.73327	2.75543
AT5G44020.1	6.80061	6.63995	8.47293	8.45833
AT5G44130.1	7.15582	6.988	8.53373	8.92368
AT5G44190.1	6.52253	7.15817	7.24992	7.15284
AT5G44650.1	7.602	7.2016	4.98968	5.10946
AT5G44680.1	3.26444	3.62963	4.01821	4.5374
AT5G45490.1	2.80176	2.32143	2.70886	3.58158
AT5G45680.1	6.90349	6.71269	3.84561	4.25495
AT5G45820.1	3.38305	3.61617	0.307043	2.64457
AT5G45930.1	5.31755	5.23102	3.18702	3.42777
AT5G46110.1	8.76943	9.07075	8.16526	8.6852
AT5G46420.1	5.4146	5.27162	4.88582	4.92372
AT5G46580.1	5.80486	5.85168	4.01461	3.7204
AT5G46800.1	7.49208	7.40295	4.62643	4.40485
AT5G47110.1	8.71739	8.50925	7.63134	8.08582
AT5G47190.1	7.16206	7.07492	5.31542	6.0587
AT5G47840.1	7.0785	7.02792	6.24223	6.10321
AT5G48220.1	5.63181	5.82082	3.68191	3.53209
AT5G48300.1	8.18728	8.54613	5.75688	5.33741
AT5G48375.1	0	0	0	0
AT5G48790.1	6.99912	6.77703	5.68844	5.82293
AT5G48880.1	4.59223	3.48858	0.000106016	7.05e-09
AT5G48900.1	3.55181	4.35365	3.85994	4.22185
AT5G49730.1	7.24622	7.61183	6.12767	6.72338
AT5G50950.1	1.76903	3.3893	4.34485	5.046
AT5G51010.1	8.00969	7.84356	6.00506	6.16563
AT5G51110.1	8.97011	8.93588	6.04737	6.52178
AT5G51540.1	2.00955	2.04926	1.4061	1.12472
AT5G51550.1	3.97572	3.62639	6.23793	6.61248
AT5G51720.1	9.09325	9.00621	2.26889	2.15479
AT5G51820.1	6.18064	6.42198	3.76842	4.10355
AT5G51970.1	0.538391	0.698483	1.84292	1.86132
AT5G52100.1	4.69715	4.92747	1.73711	3.09008
AT5G52780.1	6.92168	6.51526	5.5801	5.65683
AT5G52840.1	7.83533	7.73743	7.36046	6.93863
AT5G52960.1	5.8197	5.5769	5.11327	6.00257
AT5G53490.1	7.72994	7.16389	5.46439	6.44537
AT5G53500.1	2.32659	2.56775	1.94238	1.94936
AT5G53580.1	6.24588	6.04826	3.8889	4.03801
AT5G53860.1	0.670223	0.412534	1.16585	1.46365
AT5G53880.1	7.2237	6.28674	7.82328	7.15309
AT5G54270.1	11.2316	11.6267	8.51486	10.4077
AT5G54585.1	6.26344	5.79984	2.12593	3.60399
AT5G54600.1	8.69731	8.56373	8.01071	7.85679
AT5G54630.1	4.42348	4.60809	4.00162	4.08604
AT5G54770.1	11.125	10.9606	9.15439	9.46665
AT5G55220.1	5.62137	5.70307	4.34662	4.07016
AT5G55230.1	3.33992	2.92979	4.14262	4.0354
AT5G55620.1	9.10449	8.75044	4.59107	3.63708
AT5G55710.1	7.29703	6.89466	6.02908	5.74827
AT5G57030.1	5.83093	6.1509	2.87563	2.95766
AT5G57040.1	8.09927	8.14535	7.52802	7.13253
AT5G57930.1	3.33248	0.00812688	0.0102735	2.25623
AT5G58140.1	4.44405	3.6137	2.73131	1.69772
AT5G58250.1	7.22518	7.01872	6.40354	6.16403
AT5G58260.1	7.42008	7.40285	1.00452	1.89366
AT5G58960.1	2.02828	1.2029	0.000276003	0.00565619
AT5G59080.1	5.15287	5.37505	5.94652	6.45672
AT5G59250.1	5.7047	5.76114	3.04881	3.96575
AT5G59870.1	6.18707	5.79613	4.4853	4.4916
AT5G60670.1	6.87442	6.58212	5.12283	4.48092
AT5G60850.1	4.3974	4.42036	7.12537	6.95477
AT5G61410.1	8.69608	8.50373	6.92282	7.04612
AT5G61660.1	7.28119	7.4409	6.79686	6.35451
AT5G62350.1	6.47797	6.27085	5.65657	5.88656
AT5G62790.1	5.86827	5.2696	4.81528	4.34891
AT5G62890.1	0.288143	0.464203	1.38e-06	0
AT5G63180.1	4.96183	5.44538	3.52483	3.45479
AT5G63310.1	7.34105	7.29194	5.08894	4.9127
AT5G63380.1	4.78449	5.07068	3.26494	3.38417
AT5G63780.1	5.09841	5.01054	2.29423	2.06691
AT5G63890.1	0.000718886	1.6304e-05	3.67e-05	3.89e-05
AT5G64040.1	10.9102	10.8444	8.911	10.2094
AT5G64290.1	6.42798	6.56662	4.70359	4.22226
AT5G64330.1	2.86815	2.89114	4.55011	4.81874
AT5G64460.1	0.0338026	2.92134	0.0937192	0.00514686
AT5G64770.1	9.16676	8.47132	4.88946	5.90802
AT5G65010.1	7.2559	7.83031	3.72824	3.09876
AT5G65020.1	3.04178	3.70503	3.1281	2.86734
AT5G65220.1	8.37858	7.83284	7.57201	8.11681
AT5G65730.1	7.62338	7.39485	8.37958	8.23563
AT5G66190.1	10.285	10.0152	7.17875	7.19737
AT5G66530.1	6.28481	6.2342	4.07271	4.36784
AT5G66570.1	12.0286	11.8728	10.9339	11.51
AT5G66590.1	3.60594	3.58283	6.96175	6.14522
AT5G67070.1	6.06136	6.13762	3.69748	3.36893
AT5G67420.1	6.04443	5.70306	6.9276	6.70226
AT1G35612.1	4.39852	4.40148	3.81229	3.20239
