# Supplementary material for: Age-Triggered and Dark-Induced Leaf Senescence Require the bHLH Transcription Factors PIF3, 4, and 5
Source: Mol Plant. 2014 Oct 8;7(12):1776–87. doi: 10.1093/mp/ssu109 (PMC4261840; doi:10.1093/mp/ssu109)
Supplement: Supplementary Data [file supp_ssu109_Supplementary_Dataset_6.xls]

## Sheet: Sheet1
Supplementary Dataset 6.The expression level of 179 ROS induced genes.Data shown log2(FPKM+1) of each samples before and after 24h dark treatment.
Transcript_id	d0col1	d0pif4	d1col2	d1pif4
AT1G74310.1	2.25822	2.56976	1.38798	1.43535
AT2G29500.1	2.54597	2.04284	1.03524	1.63672
AT4G25200.1	0	0	0.107193	0
AT5G12030.1	0.229899	0.110851	2.75974	1.6333
AT1G74590.1	2.03262	1.60308	2.80665	2.56817
AT1G53540.1	0	0.198079	1.87013	0.743325
AT1G71000.1	0	0	0	0
AT2G28210.1	0.156365	0.33095	0	0
AT3G09350.1	4.27502	4.08329	3.07361	2.46434
AT5G51440.1	0.843078	0.535406	1.14839	0.421888
AT5G12020.1	1.37473	1.47032	1.19666	0.566559
AT3G12580.1	3.16303	3.40577	3.31551	2.00222
AT5G52640.1	3.20933	3.25125	1.9771	1.40052
AT3G24500.1	5.9998	5.7991	6.15278	5.53224
AT5G64510.1	1.16996	1.48277	0.685564	0.783935
AT3G46230.1	0.421784	0.0913436	2.4146	1.25226
AT1G17170.1	3.97145	3.70796	4.46099	3.66598
AT5G48570.1	2.04782	2.7303	0.739998	0.425489
AT1G54050.1	4.40723	3.85698	0.92679	0.911092
AT4G12400.1	0.000238598	0.000552928	0.332512	0.000437771
AT1G07160.1	0.157436	0.0765992	0.42478	0
AT2G46240.1	0.400688	0.62821	1.4885	1.48481
AT2G38340.1	0.552129	0.581029	2.55759	0.965666
AT2G26150.1	4.01574	3.54751	0.625429	0.264835
AT5G05410.1	0.72765	1.27387	1.99152	1.22297
AT2G32120.1	0.0125694	0.639163	0.865933	0.000810724
AT3G04070.1	0.69821	0.000429323	5.40676	4.86645
AT2G20560.1	3.09687	3.19508	3.17152	2.16045
AT4G37370.1	2.26935	2.23598	2.72272	2.56001
AT4G34410.1	0.320752	0.715754	0.348295	0.0715195
AT1G17180.1	0.151507	0.148205	0.865478	0.35092
AT1G16030.1	1.2298	1.43192	1.767	1.74202
AT3G15500.1	0.588673	0.364708	5.03519	5.57988
AT3G28210.1	1.05491	0.513624	2.01407	1.24719
AT4G37990.1	0.660006	0.263299	2.34195	2.93912
AT1G14200.1	5.19969	4.96109	5.32032	5.43732
AT1G10040.1	0.655313	1.32064	1.61525	0.822073
AT3G53230.1	2.24051	2.43576	2.14805	1.36007
AT1G32170.1	0.552887	0.880729	5.51698	5.8441
AT2G38250.1	1.28695	1.02761	2.53674	2.80097
AT5G35320.1	3.50547	3.61775	4.48854	4.04713
AT3G60120.1	0	0	0.416859	0.247401
AT2G29490.1	2.01507	1.71387	1.05339	2.05399
AT4G16260.1	2.46512	1.07003	6.73798	7.2628
AT4G24160.1	3.62826	3.5683	4.05584	3.35561
AT3G48850.1	0.906514	0.556487	1.30921	0.848247
AT1G62300.1	2.1763	2.22636	3.64062	3.66315
AT2G29470.1	0.373389	0.14842	3.54863	4.43247
AT3G10320.1	0.34737	0.199932	4.01373	3.09857
AT1G76600.1	1.65304	1.74067	3.88903	3.84406
AT3G53150.1	0.238112	0.308298	0.166294	0.125596
AT2G47000.1	1.51963	1.33346	3.02491	2.58409
AT5G58390.1	2.46939	1.73268	2.94794	3.11734
AT5G24110.1	2.14683	2.28624	0.881259	1.44077
AT1G77450.1	4.57839	4.08016	4.91852	4.27787
AT1G59590.1	2.51799	2.25981	4.8759	4.89066
AT4G11280.1	3.21972	2.88132	3.52576	2.44835
AT3G28740.1	0.859723	0.679021	2.73837	4.023
AT2G37430.1	0.223217	0.139882	1.59499	0.784255
AT5G64905.1	0.323997	0.986763	3.69408	1.82392
AT1G73010.1	1.50603	1.33816	0.584502	0.0867605
AT1G13340.1	1.38172	1.40228	2.91355	2.9154
AT5G46080.1	1.42435	1.55584	2.2828	2.18969
AT5G25450.1	0.183816	0.0573732	0.651096	0.722107
AT1G80840.1	2.35339	2.0558	2.63968	2.86129
AT2G21640.1	2.36321	2.40513	3.07291	3.322
AT5G04340.1	3.61638	3.16406	5.40317	4.82492
AT3G25250.1	0.764128	0.626925	1.45243	0.187176
AT3G26440.1	0.775673	1.21473	1.81932	1.99125
AT1G74360.1	2.42332	2.5627	1.76471	1.74796
AT4G21390.1	0.725954	0.686025	1.64342	1.69204
AT3G49580.1	6.79796	5.10452	3.09492	1.07784
AT5G59820.1	3.28641	2.88851	4.49633	2.89971
AT1G15520.1	1.08438	0.805816	0.360943	0.427672
AT4G18880.1	1.96328	2.22056	3.83326	3.6252
AT4G24380.1	3.81852	4.11043	3.78032	3.18231
AT1G61340.1	2.35943	2.05118	0.936337	0.770943
AT2G41380.1	3.40948	2.75569	5.12324	4.25795
AT2G02990.1	0.653755	0.224193	2.32867	2.61709
AT3G10020.1	2.01934	1.92491	7.14864	8.44008
AT2G33710.1	0.228212	0.0385544	0.741266	0.716519
AT1G63720.1	0.799667	0.762286	2.46477	2.61804
AT3G15950.1	0.142265	0.119494	0.2232	1.80975
AT2G29460.1	3.17876	2.25726	4.21042	4.3066
AT1G61820.1	0.0300301	2.635e-06	2.79511	3.01982
AT4G22530.1	2.04081	1.87017	3.62642	3.01804
AT1G22400.1	2.58976	2.38642	5.17146	5.1057
AT5G37670.1	2.60584	2.26576	4.04044	3.94621
AT3G48450.1	0.215626	0.126739	0.903565	0.571602
AT1G28480.1	2.40947	3.23835	1.99129	1.83515
AT2G31945.1	0.124191	0	3.59834	3.74515
AT5G27420.1	1.30527	1.63595	4.19745	4.16173
AT3G09270.1	1.58854	0.515754	4.04231	3.86848
AT2G43510.1	4.68446	4.24959	8.45087	9.21613
AT1G76070.1	2.3795	2.32127	4.26885	3.93268
AT5G14700.1	4.00121	3.95559	1.55772	1.21499
AT1G69890.1	0.60903	0.347133	4.66308	4.9704
AT3G23230.1	1.90709	2.52749	1.31131	1.07252
AT5G42380.1	1.83809	0.82562	1.40342	0.777822
AT5G28630.1	2.63715	1.75601	2.48111	0.953954
AT5G14730.1	0.69791	0.501807	3.04656	3.24036
AT3G10930.1	0.771586	0.70948	1.26122	1.05663
AT2G40000.1	4.69404	4.43749	7.65705	8.12917
AT1G26420.1	0.584129	0.789886	2.51899	2.3861
AT4G39670.1	1.38191	0.926358	2.69941	2.2448
AT2G41640.1	0.767102	0.584568	3.50187	3.31288
AT1G05340.1	2.57801	1.91902	6.21527	5.37557
AT3G46080.1	1.07108	0.312499	2.22493	2.4361
AT1G10585.1	2.69752	2.82456	4.44006	4.34767
AT5G51060.1	0.676837	0.638076	0.195246	0.0850029
AT5G38900.1	2.39351	1.47356	3.56352	3.40699
AT1G27730.1	4.09515	3.37837	5.27457	5.0297
AT2G22470.1	1.99647	1.86985	5.29158	4.33088
AT2G43000.1	1.33135	1.06587	1.53612	1.16211
AT2G38470.1	2.97514	3.2632	4.99446	4.8984
AT1G21120.1	1.61821	1.47887	2.7569	2.55375
AT5G14760.1	6.97232	7.00884	1.41897	1.12574
AT2G22880.1	1.73596	1.64772	5.9182	6.02037
AT4G17490.1	0.426774	0.354197	1.54507	1.58465
AT1G43160.1	0.077692	0.244053	5.43052	4.50173
AT1G36370.1	5.13763	4.91073	4.5534	4.28278
AT5G13080.1	0.382211	0.549722	3.41959	3.32069
AT3G08720.1	2.77578	1.14938	3.04481	2.95453
AT5G26220.1	5.26563	3.75737	1.43095	0.866796
AT3G11840.1	2.53632	2.52813	3.28605	2.52043
AT3G26830.1	1.91704	1.95136	3.26635	1.86361
AT1G64160.1	0	0	0.958293	0.56432
AT2G26530.1	1.81974	0.395328	2.42729	3.34556
AT2G43820.1	1.34983	2.24412	4.58471	5.35792
AT3G55980.1	3.1999	3.22532	3.85461	3.82048
AT2G25735.1	1.38753	1.41835	4.45053	4.08205
AT3G11340.1	0.602084	1.0909	1.11976	0.881427
AT5G20230.1	3.56783	3.55746	5.76735	7.7218
AT5G47230.1	1.45971	1.0822	2.88147	2.96509
AT1G72520.1	2.41275	2.72634	1.5712	1.0416
AT3G02800.1	1.16447	1.34494	2.18478	1.2306
AT1G35210.1	1.35	1.10135	1.05569	0.524122
AT3G54150.1	0.437397	0.398289	1.8833	1.88864
AT4G21990.1	7.0718	6.69706	5.45457	4.48433
AT3G16530.1	8.38464	6.65968	6.85695	5.61345
AT1G14040.1	0.712107	0.860873	1.27384	0.594526
AT1G02450.1	0.562558	2.87513	0	0.235549
AT5G54490.1	1.68564	1.56011	2.15964	2.70771
AT1G18570.1	2.48041	2.16633	5.47909	4.80936
AT2G32030.1	1.58941	1.33883	1.74169	1.66294
AT5G57220.1	0.650785	0.297488	2.23774	2.16303
AT5G05730.1	4.23625	4.16494	5.1479	4.85848
AT1G21310.1	4.65835	4.44642	6.75061	6.50779
AT1G26380.1	0.537463	0.657356	3.47342	2.28566
AT2G18690.1	3.64143	3.05067	4.99838	5.38217
AT1G69920.1	0	0.0665607	1.9284	1.92756
AT5G51190.1	1.16141	1.2558	4.07635	3.43484
AT4G24570.1	3.34818	2.90605	2.55932	1.72586
AT5G48850.1	5.9723	4.11121	3.64324	2.13937
AT4G15975.1	0.552575	0.542603	0.979141	0.763248
AT3G13610.1	0.238771	0.516241	2.10943	0.746646
AT3G17690.1	0.280515	0.300545	0.587512	0.39015
AT1G03940.1	1.69951	1.61377	1.80785	0.631794
AT1G05575.1	1.06595	0.393166	2.73497	2.70106
AT1G66060.1	0.0319297	0.0175823	0.202643	0.275622
AT3G49620.1	1.98386	0.767658	1.97499	2.22734
AT3G02840.1	0.482431	0.408585	0.263202	0.223583
AT5G22530.1	0.650858	0.660227	0.548064	0.600347
AT2G44460.1	1.55831	0.408317	0	0
AT2G24540.1	1.73616	1.28616	0.268912	0.0802564
AT1G28190.1	1.78248	1.59033	4.08721	3.10519
AT1G12030.1	0.708217	0.64633	0	0
AT1G57630.1	3.07011	2.40744	2.56686	2.78232
AT1G35230.1	3.49596	3.7204	2.80661	2.83071
AT3G02550.1	0.354634	0.156078	4.68274	4.80759
AT5G65600.1	0.0562143	0.0812472	0.721279	0.374441
AT3G09410.1	3.66868	3.91637	4.26058	3.81907
AT3G28580.1	1.77715	1.33449	1.5161	1.30925
AT1G21100.1	1.01943	0.670653	4.1824	3.89263
AT3G48650.1	1.00693	1.26673	0.504841	1.32033
AT5G52760.1	3.62204	4.00606	3.00401	3.1444
AT2G30770.1	2.71518	3.50297	2.24672	0.19806
AT2G18210.1	1.02283	1.02446	0.379363	0.417796
AT1G01560.1	0.106766	0.373636	0.250198	3.42469e-06
