# Supplementary material for: Age-Triggered and Dark-Induced Leaf Senescence Require the bHLH Transcription Factors PIF3, 4, and 5
Source: Mol Plant. 2014 Oct 8;7(12):1776–87. doi: 10.1093/mp/ssu109 (PMC4261840; doi:10.1093/mp/ssu109)
Supplement: Supplementary Data [file supp_ssu109_Supplementary_Dataset_5.xls]

## Sheet: Sheet1
Supplementary Dataset 5.The expression level of subunits of photosystems I and II genes.Data shown log2(FPKM+1) of each samples before and after 24h dark treatment.
Subunits of photosystems I genes							Subunits of photosystems II genes
TranscripT_id	Gene	d0col1	d0pif4	d1col2	d1pif4		Transcript_id	Gene	d0col	d0pif4	d1col	d1pif4
At3g54890	LHCA1	11.0794	11.5542	8.77629	10.1565		AT1G29920.1	LHCB1.1	12.0063	12.146	9.58187	10.712
AT3G61470	LHCA2	11.167	11.3568	10.8545	11.712		AT1G29910.1	LHCB1.2	10.0466	10.5216	5.67268	7.33946
AT1G19150	LHCA2.1	7.18111	7.18344	0.328909	0.440901		AT1G29930.1	LHCB1.3	13.3143	13.6862	13.646	14.807
AT1G61520	LHCA3	9.72417	9.78659	9.01107	9.49993		AT2G34430.1	LHCB1.4	8.16208	9.08372	8.85727	11.5964
At3g47470	LHCA4	11.205	11.4616	10.1497	11.1952		AT2G34420.1	LHCB1.5	11.875	12.1414	11.1738	12.6946
At1g45545	LHCA5	1.39839	1.26564	0.3354	0.303144		AT2G05100.1	LHCB2.1	11.992	12.2539	10.5834	11.0757
ATCG00350	PsaA	2.28743	2.91597	3.09315	2.42434		AT2G05070.1	LHCB2.2	11.4121	11.8767	9.87127	11.0156
ATCG00340	PsaB	2.69471	3.42339	3.31087	2.56626		AT1G76570.1	LHCB2.3	6.23752	5.96326	3.27005	3.28394
ATCG01060	PsaC	1.18702	3.13532	2.24193	1.0296		AT3G27690.1	LHCB2.4	9.28784	10.3158	6.20477	8.12845
AT1G03130	PsaD	9.32348	9.5947	9.36256	10.1476		AT5G54270.1	LHCB3	11.2316	11.6267	8.51486	10.4077
AT2G20260	PsaE	9.50915	9.79343	9.9445	10.5587		AT5G01530.1	LHCB4.1	10.7217	10.8645	10.203	10.9613
AT1G31330	PsaF	11.5548	11.6573	10.8599	11.6012		AT3G08940.1	LHCB4.2	4.27254	4.52357	2.64487	2.77354
AT1G55670	PsaG	11.5369	11.7206	10.9646	11.6936		AT2G40100.1	LHCB4.3	7.8138	7.54429	1.65985	1.4686
AT3G16140	PsaH1	11.2344	11.2732	10.5095	11.0941		AT4G10340.1	LHCB5	11.473	11.6606	9.78872	11.1442
AT1G52230	PsaH2	11.407	11.4297	9.57993	9.97523		AT1G15820.1	LHCB6	10.4441	10.527	9.06364	9.53271
ATCG00510	PsaI	3.73788	5.44036	3.82284	4.92473		ATCG00020.1	PsbA	5.89671	6.62166	6.49016	6.18168
ATCG00630	PsaJ	8.53052	8.77752	9.18306	8.55847		ATCG00680.1	PsbB	4.23945	4.07784	4.27845	3.93056
AT1G30380	PsaK	11.4281	11.3199	9.09839	10.057		ATCG00280.1	PsbC	3.43795	4.37293	4.07402	3.81348
AT4G12800	PsaL	12.0965	12.3442	11.3278	11.8272		ATCG00270.1	PsbD	2.53981	3.3048	3.16195	2.45267
AT5G64040	PsaN	10.9102	10.8444	8.911	10.2094		ATCG00580.1	PsbE	4.85052	5.286	4.70798	4.81266
AT1G08380	PsaO	11.2021	11.3213	10.5529	11.1513		ATCG00570.1	PsbF	5.41018	1.968	5.4828	0
							ATCG00710.1	PsbH	4.53415	5.3768	5.39977	4.96381
							ATCG00080.1	PsbI	7.84956	7.25097	7.76983	7.19544
							ATCG00550.1	PsbJ	7.67492	7.31286	7.41793	7.29788
							ATCG00070.1	PsbK	6.77146	6.21232	6.90085	7.92075
							ATCG00560.1	PsbL	5.64183	5.79714	6.40627	5.76785
							ATCG00220.1	PsbM	9.52505	7.63651	8.95768	9.66607
							ATCG00700.1	PsbN	6.3011	6.56589	5.7903	5.94689
							AT3G50820.1	PsbO	10.4488	10.4834	7.67728	8.19765
							AT1G06680.1	PsbP	11.3286	11.7185	9.61961	10.4943
							AT4G21280.1	PsbQ-1	10.8081	10.8166	8.77815	9.20061
							AT4G05180.1	PsbQ-2	9.84976	10.057	11.1391	11.5603
							AT1G79040.1	PsbR	13.5445	13.3869	12.4114	12.9628
							AT1G44575.1	PsbS	11.82	11.7854	4.88672	4.82669
							AT3G21055.1	PsbTn	12.0291	12.3366	9.56098	10.3146
							AT2G30570.1	PsbW	10.9496	10.9922	9.79443	10.5294
							AT2G06520.1	PsbX	11.911	11.5664	9.5166	10.4508
							AT1G67740.1	PsbY	10.8076	10.9336	9.07953	9.56724
							ATCG00300.1	PsbZ	3.97667	3.48123	1.67801	3.06526
